# Supplementary material for: N,N′-Dicarb­oxy-N,N′-dicarboxyl­ato(m-phenyl­ene)dimethanaminium monohydrate
Source: Acta Crystallogr Sect E Struct Rep Online. 2011 Apr 22;67(Pt 5):o1174. doi: 10.1107/S1600536811013675 (PMC3089206; doi:10.1107/S1600536811013675)
Supplement: Supplementary file 1 [file e-67-o1174-sup1.cif]

##############################################################################
#                                                                            #
# This CIF contains the data in a paper accepted for publication in          #
# Acta Crystallographica Section E. It conforms to the requirements of       #
# Notes for Authors for Acta Crystallographica Section E, and has been       #
# peer reviewed under the auspices of the IUCr Commission on Journals.       #
#                                                                            #
# Full details of the Crystallographic Information File format               #
# are given in the paper "The Crystallographic Information File (CIF):       #
# a New Standard Archive File for Crystallography" by S. R. Hall, F. H.      #
# Allen and I. D. Brown [Acta Cryst. (1991), A47, 655-685].                  #
#                                                                            #
# The current version of the core CIF dictionary is obtainable from          #
# ftp://ftp.iucr.org/pub/cif_core.dic.                                       #
#                                                                            #
# Software is freely available for graphical display of the structure(s)     #
# in this CIF. For information consult the CIF software page                 #
# http://www.iucr.org/resources/cif/software.                                #
#                                                                            #
# This file may be used for bona fide research purposes within the           #
# scientific community so long as proper attribution is given to the journal # 
# article from which it was obtained.                                        #
#                                                                            #
##############################################################################
data_I
_audit_creation_method     SHELXL-97
_chemical_name_systematic
;
<i>N</i>,<i>N</i>'-Dicarboxy-<i>N</i>,<i>N</i>'-dicarboxylato(<i>m</i>-
phenylene)dimethanaminium monohydrate
;
_chemical_name_common     ?
_chemical_formula_moiety     'C16 H20 N2 O8, H2 O'
_chemical_formula_sum     'C16 H22 N2 O9'
_chemical_formula_iupac     'C16 H20 N2 O8, H2 O'
_chemical_formula_weight     386.36
_chemical_melting_point     ?
_symmetry_cell_setting     monoclinic
_symmetry_space_group_name_H-M     'C c'
_symmetry_space_group_name_Hall     'C -2yc'
loop_
    _symmetry_equiv_pos_as_xyz
    'x, y, z'
    'x, -y, z+1/2'
    'x+1/2, y+1/2, z'
    'x+1/2, -y+1/2, z+1/2'
_cell_length_a     22.491(3)
_cell_length_b     5.4342(7)
_cell_length_c     14.3118(19)
_cell_angle_alpha     90.00
_cell_angle_beta     106.788(2)
_cell_angle_gamma     90.00
_cell_volume     1674.6(4)
_cell_formula_units_Z     4
_cell_measurement_reflns_used     1912
_cell_measurement_theta_min     2.97
_cell_measurement_theta_max     27.28
_cell_measurement_temperature     296(2)
_exptl_crystal_description     block
_exptl_crystal_colour     colorless
_exptl_crystal_size_max     0.20
_exptl_crystal_size_mid     0.10
_exptl_crystal_size_min     0.10
_exptl_crystal_density_diffrn     1.532
_exptl_crystal_density_meas     ?
_exptl_crystal_density_method     'not measured'
_exptl_crystal_F_000     816
_exptl_absorpt_coefficient_mu     0.126
_exptl_absorpt_correction_type     multi-scan
_exptl_absorpt_process_details     '(SADABS; Sheldrick, 2004)'
_exptl_absorpt_correction_T_min     0.9751
_exptl_absorpt_correction_T_max     0.9875
_exptl_special_details
;
Anal. Calcd for C~16~H~22~N~2~O~9~: C, 49.73; H, 5.64; N, 7.34%. Found: C,
49.69; H, 5.64; N, 7.34%. ^1^H NMR (D~2~O in the presence of K~2~CO~3~):
<i>d</i> (p.p.m.) = 3.31 (8<i>H</i>, s, NCH~2~CO~2~), 3.95 (4<i>H</i>, s,
PhCH~2~N), 7.36 -- 7.41 (4<i>H</i>, m, PhH).
;
_diffrn_ambient_temperature     296(2)
_diffrn_radiation_type     MoK\a
_diffrn_radiation_wavelength     0.71073
_diffrn_radiation_source     'fine-focus sealed tube'
_diffrn_radiation_monochromator     graphite
_diffrn_measurement_device_type     'Bruker APEXII CCD'
_diffrn_measurement_method     '\f and \w'
_diffrn_detector_area_resol_mean     ?
_diffrn_reflns_number     4927
_diffrn_reflns_av_R_equivalents     0.0202
_diffrn_reflns_av_sigmaI/netI     0.0257
_diffrn_reflns_theta_min     1.89
_diffrn_reflns_theta_max     27.46
_diffrn_reflns_theta_full     27.46
_diffrn_measured_fraction_theta_max     0.992
_diffrn_measured_fraction_theta_full     0.992
_diffrn_reflns_limit_h_min     -28
_diffrn_reflns_limit_h_max     18
_diffrn_reflns_limit_k_min     -6
_diffrn_reflns_limit_k_max     7
_diffrn_reflns_limit_l_min     -18
_diffrn_reflns_limit_l_max     18
_refine_special_details
;
Refinement of <i>F</i>^2^ against ALL reflections. The weighted <i>R</i>-factor
<i>wR</i> and goodness of fit <i>S</i> are based on <i>F</i>^2^, conventional
<i>R</i>-factors <i>R</i> are based on <i>F</i>, with <i>F</i> set to zero for
negative <i>F</i>^2^. The threshold expression of <i>F</i>^2^ >
\s(<i>F</i>^2^) is used only for calculating <i>R</i>-factors(gt) <i>etc</i>.
and is not relevant to the choice of reflections for refinement.
<i>R</i>-factors based on <i>F</i>^2^ are statistically about twice as large
as those based on <i>F</i>, and <i>R</i>- factors based on ALL data will be
even larger.
;
_reflns_number_total     1891
_reflns_number_gt     1701
_reflns_threshold_expression     I>2\s(I)
_refine_ls_structure_factor_coef     Fsqd
_refine_ls_matrix_type     full
_refine_ls_R_factor_all     0.0358
_refine_ls_R_factor_gt     0.0299
_refine_ls_wR_factor_gt     0.0652
_refine_ls_wR_factor_ref     0.0691
_refine_ls_goodness_of_fit_ref     0.968
_refine_ls_restrained_S_all     0.967
_refine_ls_number_reflns     1891
_refine_ls_number_parameters     252
_refine_ls_number_restraints     2
_refine_ls_hydrogen_treatment     mixed
_refine_ls_weighting_scheme     calc
_refine_ls_weighting_details
         'calc w=1/[\s^2^(Fo^2^)+(0.0302P)^2^+1.0337P] where P=(Fo^2^+2Fc^2^)/3'
_atom_sites_solution_hydrogens     geom
_atom_sites_solution_primary     direct
_atom_sites_solution_secondary     difmap
_refine_ls_shift/su_max     0.000
_refine_ls_shift/su_mean     0.000
_refine_diff_density_max     0.129
_refine_diff_density_min     -0.152
_refine_ls_extinction_method     none
_refine_ls_extinction_coef     ?
loop_
    _atom_type_symbol
    _atom_type_description
    _atom_type_scat_dispersion_real
    _atom_type_scat_dispersion_imag
    _atom_type_scat_source
    'C' 'C' 0.0033 0.0000
                         'International Tables Vol C Tables 4.2.6.8 and 6.1.1.4'
    'H' 'H' 0.0000 0.0000
                         'International Tables Vol C Tables 4.2.6.8 and 6.1.1.4'
    'N' 'N' 0.0061 0.0000
                         'International Tables Vol C Tables 4.2.6.8 and 6.1.1.4'
    'O' 'O' 0.0106 0.0000
                         'International Tables Vol C Tables 4.2.6.8 and 6.1.1.4'
_computing_data_collection     'APEX2 (Bruker, 2001)'
_computing_cell_refinement     'SAINT (Bruker, 2001)'
_computing_data_reduction     'SAINT (Bruker, 2001)'
_computing_structure_solution     'SHELXTL (Sheldrick, 2008)'
_computing_structure_refinement     'SHELXTL (Sheldrick, 2008)'
_computing_molecular_graphics     'SHELXTL (Sheldrick, 2008)'
_computing_publication_material     'SHELXTL (Sheldrick, 2008)'
loop_
    _atom_site_type_symbol
    _atom_site_label
    _atom_site_fract_x
    _atom_site_fract_y
    _atom_site_fract_z
    _atom_site_U_iso_or_equiv
    _atom_site_adp_type
    _atom_site_calc_flag
    _atom_site_refinement_flags
    _atom_site_occupancy
    _atom_site_symmetry_multiplicity
    _atom_site_disorder_assembly
    _atom_site_disorder_group
    C C1 0.48342(11) 0.0785(4) 0.53137(16) 0.0231(5) Uani d . 1 1 . .
    C C2 0.54217(11) -0.0180(4) 0.57446(17) 0.0240(5) Uani d . 1 1 . .
    H H2 0.5537 -0.1655 0.5516 0.029 Uiso calc R 1 1 . .
    C C3 0.58405(11) 0.1035(5) 0.65160(17) 0.0243(5) Uani d . 1 1 . .
    C C4 0.56643(12) 0.3244(5) 0.68491(17) 0.0281(5) Uani d . 1 1 . .
    H H4 0.5944 0.4095 0.7352 0.034 Uiso calc R 1 1 . .
    C C5 0.50736(13) 0.4184(5) 0.64350(18) 0.0296(5) Uani d . 1 1 . .
    H H5 0.4955 0.5642 0.6671 0.036 Uiso calc R 1 1 . .
    C C6 0.46596(12) 0.2960(5) 0.56708(18) 0.0272(5) Uani d . 1 1 . .
    H H6 0.4264 0.3596 0.5396 0.033 Uiso calc R 1 1 . .
    C C7 0.43870(11) -0.0521(5) 0.44711(17) 0.0246(5) Uani d . 1 1 . .
    H H7A 0.3971 -0.0390 0.4538 0.030 Uiso calc R 1 1 . .
    H H7B 0.4495 -0.2253 0.4495 0.030 Uiso calc R 1 1 . .
    C C8 0.39405(12) -0.0909(5) 0.27035(18) 0.0285(5) Uani d . 1 1 . .
    H H8A 0.3588 -0.1388 0.2925 0.034 Uiso calc R 1 1 . .
    H H8B 0.4139 -0.2395 0.2567 0.034 Uiso calc R 1 1 . .
    C C9 0.37171(11) 0.0596(5) 0.17845(18) 0.0286(6) Uani d . 1 1 . .
    C C10 0.50246(11) 0.0599(4) 0.33451(18) 0.0245(5) Uani d . 1 1 . .
    H H10A 0.4991 0.0363 0.2660 0.029 Uiso calc R 1 1 . .
    H H10B 0.5276 -0.0724 0.3711 0.029 Uiso calc R 1 1 . .
    C C11 0.53354(11) 0.3057(4) 0.36863(17) 0.0233(5) Uani d . 1 1 . .
    C C12 0.64659(11) -0.0044(5) 0.70305(17) 0.0264(5) Uani d . 1 1 . .
    H H12A 0.6431 -0.1823 0.7033 0.032 Uiso calc R 1 1 . .
    H H12B 0.6590 0.0508 0.7704 0.032 Uiso calc R 1 1 . .
    C C13 0.68289(12) -0.0009(4) 0.55037(17) 0.0257(5) Uani d . 1 1 . .
    H H13A 0.7183 0.0447 0.5282 0.031 Uiso calc R 1 1 . .
    H H13B 0.6477 0.0960 0.5134 0.031 Uiso calc R 1 1 . .
    C C14 0.66863(11) -0.2693(5) 0.52703(18) 0.0258(5) Uani d . 1 1 . .
    C C15 0.75870(11) -0.0232(5) 0.71783(18) 0.0283(6) Uani d . 1 1 . .
    H H15A 0.7870 -0.0372 0.6781 0.034 Uiso calc R 1 1 . .
    H H15B 0.7541 -0.1851 0.7435 0.034 Uiso calc R 1 1 . .
    C C16 0.78576(12) 0.1544(5) 0.80242(18) 0.0293(5) Uani d . 1 1 . .
    H H1A 0.4248(13) 0.219(5) 0.347(2) 0.028(7) Uiso d . 1 1 . .
    H H2A 0.6999(12) 0.244(5) 0.658(2) 0.029(7) Uiso d . 1 1 . .
    N N1 0.43897(9) 0.0518(4) 0.34879(14) 0.0228(4) Uani d . 1 1 . .
    N N2 0.69672(9) 0.0663(4) 0.65600(14) 0.0225(4) Uani d . 1 1 . .
    O O1 0.59162(8) 0.3058(3) 0.37755(12) 0.0295(4) Uani d . 1 1 . .
    O O2 0.50164(9) 0.4792(3) 0.38026(14) 0.0342(4) Uani d . 1 1 . .
    O O3 0.38729(10) 0.2699(4) 0.17322(15) 0.0441(5) Uani d . 1 1 . .
    O O4 0.33302(9) -0.0662(4) 0.10907(14) 0.0411(5) Uani d . 1 1 . .
    H H4A 0.3175 0.0277 0.0606 0.049 Uiso d R 1 1 . .
    O O5 0.64514(10) -0.3008(4) 0.43420(13) 0.0401(5) Uani d . 1 1 . .
    H H5A 0.6336 -0.4497 0.4230 0.048 Uiso d R 1 1 . .
    O O6 0.67714(10) -0.4290(3) 0.58908(14) 0.0391(5) Uani d . 1 1 . .
    O O7 0.76142(10) 0.3614(4) 0.79623(14) 0.0398(5) Uani d . 1 1 . .
    O O8 0.83165(10) 0.0772(4) 0.86778(15) 0.0472(6) Uani d . 1 1 . .
    O O1W 0.78493(9) 0.6735(4) 0.95209(13) 0.0399(5) Uani d . 1 1 . .
    H H1WA 0.7763 0.5697 0.9057 0.048 Uiso d R 1 1 . .
    H H1WB 0.7988 0.8079 0.9363 0.048 Uiso d R 1 1 . .
loop_
    _atom_site_aniso_label
    _atom_site_aniso_U_11
    _atom_site_aniso_U_22
    _atom_site_aniso_U_33
    _atom_site_aniso_U_12
    _atom_site_aniso_U_13
    _atom_site_aniso_U_23
    C1 0.0222(11) 0.0252(12) 0.0219(11) -0.0016(9) 0.0064(9) 0.0030(10)
    C2 0.0241(12) 0.0230(12) 0.0252(11) 0.0007(10) 0.0076(9) -0.0015(10)
    C3 0.0229(12) 0.0274(12) 0.0223(11) -0.0007(10) 0.0062(9) 0.0013(10)
    C4 0.0319(14) 0.0317(14) 0.0206(12) -0.0044(11) 0.0076(10) -0.0047(10)
    C5 0.0388(14) 0.0238(12) 0.0286(13) 0.0033(11) 0.0133(11) -0.0013(10)
    C6 0.0256(12) 0.0297(13) 0.0270(13) 0.0054(10) 0.0088(10) 0.0041(10)
    C7 0.0213(12) 0.0288(13) 0.0228(12) -0.0038(9) 0.0048(9) 0.0009(10)
    C8 0.0267(12) 0.0286(14) 0.0267(12) -0.0083(10) 0.0023(10) 0.0008(10)
    C9 0.0224(13) 0.0371(15) 0.0253(13) -0.0012(10) 0.0053(10) -0.0003(10)
    C10 0.0228(12) 0.0233(12) 0.0274(12) -0.0014(10) 0.0074(9) -0.0005(10)
    C11 0.0282(13) 0.0220(11) 0.0186(10) -0.0014(10) 0.0051(9) 0.0018(9)
    C12 0.0247(13) 0.0321(13) 0.0210(11) -0.0007(10) 0.0047(10) 0.0010(10)
    C13 0.0272(12) 0.0253(12) 0.0225(12) -0.0023(10) 0.0039(9) 0.0020(9)
    C14 0.0232(12) 0.0264(12) 0.0268(12) 0.0003(10) 0.0056(10) 0.0008(10)
    C15 0.0204(12) 0.0309(14) 0.0273(13) 0.0025(10) -0.0032(10) -0.0017(10)
    C16 0.0266(13) 0.0293(13) 0.0287(13) -0.0069(10) 0.0027(10) -0.0019(11)
    N1 0.0214(10) 0.0227(10) 0.0221(10) -0.0017(8) 0.0031(8) 0.0006(8)
    N2 0.0209(10) 0.0196(10) 0.0237(10) -0.0005(8) 0.0012(8) -0.0008(8)
    O1 0.0246(9) 0.0267(9) 0.0342(10) -0.0039(7) 0.0035(7) -0.0010(8)
    O2 0.0398(11) 0.0212(9) 0.0443(11) 0.0007(8) 0.0161(9) -0.0021(8)
    O3 0.0479(12) 0.0371(12) 0.0392(12) -0.0087(10) -0.0007(9) 0.0086(9)
    O4 0.0414(12) 0.0467(12) 0.0265(9) -0.0075(9) -0.0039(8) 0.0024(9)
    O5 0.0556(13) 0.0334(11) 0.0257(9) -0.0153(9) 0.0030(9) -0.0036(8)
    O6 0.0559(13) 0.0224(9) 0.0333(10) 0.0002(9) 0.0037(9) 0.0041(8)
    O7 0.0476(12) 0.0297(11) 0.0325(10) -0.0013(9) -0.0037(8) -0.0042(8)
    O8 0.0378(11) 0.0477(13) 0.0397(11) 0.0021(10) -0.0149(9) -0.0032(10)
    O1W 0.0443(12) 0.0452(12) 0.0258(9) 0.0013(9) 0.0031(8) -0.0015(9)
_geom_special_details
;
All e.s.d.'s (except the e.s.d. in the dihedral angle between two l.s. planes)
are estimated using the full covariance matrix. The cell e.s.d.'s are taken
into account individually in the estimation of e.s.d.'s in distances, angles
and torsion angles; correlations between e.s.d.'s in cell parameters are only
used when they are defined by crystal symmetry. An approximate (isotropic)
treatment of cell e.s.d.'s is used for estimating e.s.d.'s involving l.s.
planes.
;
loop_
    _geom_bond_atom_site_label_1
    _geom_bond_atom_site_label_2
    _geom_bond_site_symmetry_2
    _geom_bond_distance
    _geom_bond_publ_flag
    C1 C6 . 1.388(3) ?
    C1 C2 . 1.389(3) ?
    C1 C7 . 1.507(3) ?
    C2 C3 . 1.394(3) ?
    C2 H2 . 0.9300 ?
    C3 C4 . 1.391(4) ?
    C3 C12 . 1.505(3) ?
    C4 C5 . 1.387(4) ?
    C4 H4 . 0.9300 ?
    C5 C6 . 1.385(4) ?
    C5 H5 . 0.9300 ?
    C6 H6 . 0.9300 ?
    C7 N1 . 1.518(3) ?
    C7 H7A . 0.9700 ?
    C7 H7B . 0.9700 ?
    C8 N1 . 1.492(3) ?
    C8 C9 . 1.506(4) ?
    C8 H8A . 0.9700 ?
    C8 H8B . 0.9700 ?
    C9 O3 . 1.204(3) ?
    C9 O4 . 1.308(3) ?
    C10 N1 . 1.501(3) ?
    C10 C11 . 1.521(3) ?
    C10 H10A . 0.9700 ?
    C10 H10B . 0.9700 ?
    C11 O2 . 1.225(3) ?
    C11 O1 . 1.275(3) ?
    C12 N2 . 1.520(3) ?
    C12 H12A . 0.9700 ?
    C12 H12B . 0.9700 ?
    C13 N2 . 1.498(3) ?
    C13 C14 . 1.510(3) ?
    C13 H13A . 0.9700 ?
    C13 H13B . 0.9700 ?
    C14 O6 . 1.216(3) ?
    C14 O5 . 1.292(3) ?
    C15 N2 . 1.500(3) ?
    C15 C16 . 1.530(3) ?
    C15 H15A . 0.9700 ?
    C15 H15B . 0.9700 ?
    C16 O7 . 1.243(3) ?
    C16 O8 . 1.248(3) ?
    N1 H1A . 0.96(3) ?
    N2 H2A . 0.97(3) ?
    O4 H4A . 0.8501 ?
    O5 H5A . 0.8500 ?
    O1W H1WA . 0.8500 ?
    O1W H1WB . 0.8500 ?
loop_
    _geom_angle_atom_site_label_1
    _geom_angle_atom_site_label_2
    _geom_angle_atom_site_label_3
    _geom_angle_site_symmetry_1
    _geom_angle_site_symmetry_3
    _geom_angle
    _geom_angle_publ_flag
    C6 C1 C2 . . 119.5(2) ?
    C6 C1 C7 . . 120.1(2) ?
    C2 C1 C7 . . 120.4(2) ?
    C1 C2 C3 . . 120.7(2) ?
    C1 C2 H2 . . 119.6 ?
    C3 C2 H2 . . 119.6 ?
    C4 C3 C2 . . 119.1(2) ?
    C4 C3 C12 . . 119.1(2) ?
    C2 C3 C12 . . 121.7(2) ?
    C3 C4 C5 . . 120.3(2) ?
    C3 C4 H4 . . 119.9 ?
    C5 C4 H4 . . 119.9 ?
    C6 C5 C4 . . 120.2(2) ?
    C6 C5 H5 . . 119.9 ?
    C4 C5 H5 . . 119.9 ?
    C5 C6 C1 . . 120.2(2) ?
    C5 C6 H6 . . 119.9 ?
    C1 C6 H6 . . 119.9 ?
    C1 C7 N1 . . 112.71(19) ?
    C1 C7 H7A . . 109.0 ?
    N1 C7 H7A . . 109.0 ?
    C1 C7 H7B . . 109.0 ?
    N1 C7 H7B . . 109.0 ?
    H7A C7 H7B . . 107.8 ?
    N1 C8 C9 . . 111.0(2) ?
    N1 C8 H8A . . 109.4 ?
    C9 C8 H8A . . 109.4 ?
    N1 C8 H8B . . 109.4 ?
    C9 C8 H8B . . 109.4 ?
    H8A C8 H8B . . 108.0 ?
    O3 C9 O4 . . 126.2(3) ?
    O3 C9 C8 . . 122.7(2) ?
    O4 C9 C8 . . 111.1(2) ?
    N1 C10 C11 . . 110.46(19) ?
    N1 C10 H10A . . 109.6 ?
    C11 C10 H10A . . 109.6 ?
    N1 C10 H10B . . 109.6 ?
    C11 C10 H10B . . 109.6 ?
    H10A C10 H10B . . 108.1 ?
    O2 C11 O1 . . 127.5(2) ?
    O2 C11 C10 . . 119.1(2) ?
    O1 C11 C10 . . 113.3(2) ?
    C3 C12 N2 . . 113.12(19) ?
    C3 C12 H12A . . 109.0 ?
    N2 C12 H12A . . 109.0 ?
    C3 C12 H12B . . 109.0 ?
    N2 C12 H12B . . 109.0 ?
    H12A C12 H12B . . 107.8 ?
    N2 C13 C14 . . 115.3(2) ?
    N2 C13 H13A . . 108.4 ?
    C14 C13 H13A . . 108.4 ?
    N2 C13 H13B . . 108.4 ?
    C14 C13 H13B . . 108.4 ?
    H13A C13 H13B . . 107.5 ?
    O6 C14 O5 . . 126.0(2) ?
    O6 C14 C13 . . 123.3(2) ?
    O5 C14 C13 . . 110.7(2) ?
    N2 C15 C16 . . 110.6(2) ?
    N2 C15 H15A . . 109.5 ?
    C16 C15 H15A . . 109.5 ?
    N2 C15 H15B . . 109.5 ?
    C16 C15 H15B . . 109.5 ?
    H15A C15 H15B . . 108.1 ?
    O7 C16 O8 . . 127.5(2) ?
    O7 C16 C15 . . 116.6(2) ?
    O8 C16 C15 . . 115.8(2) ?
    C8 N1 C10 . . 112.15(19) ?
    C8 N1 C7 . . 108.73(18) ?
    C10 N1 C7 . . 113.33(18) ?
    C8 N1 H1A . . 109.1(17) ?
    C10 N1 H1A . . 106.9(16) ?
    C7 N1 H1A . . 106.4(17) ?
    C15 N2 C13 . . 113.76(19) ?
    C15 N2 C12 . . 109.77(19) ?
    C13 N2 C12 . . 114.90(19) ?
    C15 N2 H2A . . 104.9(16) ?
    C13 N2 H2A . . 105.7(16) ?
    C12 N2 H2A . . 107.0(17) ?
    C9 O4 H4A . . 109.4 ?
    C14 O5 H5A . . 109.4 ?
    H1WA O1W H1WB . . 112.4 ?
loop_
    _geom_hbond_atom_site_label_D
    _geom_hbond_atom_site_label_H
    _geom_hbond_atom_site_label_A
    _geom_hbond_site_symmetry_A
    _geom_hbond_distance_DH
    _geom_hbond_distance_HA
    _geom_hbond_distance_DA
    _geom_hbond_angle_DHA
    N1 H1A O8 4_454 0.96(3) 2.46(3) 3.216(3) 135(2)
    N2 H2A O6 1_565 0.97(3) 2.03(3) 2.896(3) 148(2)
    O1W H1WB O8 1_565 0.85 2.02 2.847(3) 165
    O1W H1WA O7 . 0.85 1.88 2.729(3) 174
    O4 H4A O1W 3_444 0.85 1.71 2.552(3) 171
    O5 H5A O1 1_545 0.85 1.65 2.472(3) 161
data_global
_journal_date_recd_electronic     2011-03-18
_journal_date_accepted     2011-04-12
_journal_name_full     'Acta Crystallographica, Section E'
_journal_year     2011
_journal_volume     67
_journal_issue      5
_journal_page_first     o1174
_journal_page_last     o1174
_journal_paper_category     QO
_journal_coeditor_code     XU5178
_publ_contact_author_name     'Shourong Zhu'
_publ_contact_author_address
;
Department of Chemistry, Shanghai University, Shanghai 200444, China
;
_publ_contact_author_email     'shourongzhu@shu.edu.cn'
_publ_contact_author_fax     ?
_publ_contact_author_phone     ?
_publ_section_title
;\
<i>N</i>,<i>N</i>'-Dicarboxy-<i>N</i>,<i>N</i>'-dicarboxylato(<i>m</i>-\
phenylene)dimethanaminium monohydrate
;
loop_
    _publ_author_name
    _publ_author_address
    'Qiang, Yu-Xing'
;
Department of Chemistry
Shanghai University
Shanghai 200444
People's Republic of China
;
    'Zhu, Shou-Rong'
;
Department of Chemistry
Shanghai University
Shanghai 200444
People's Republic of China
;
    'Shao, Min'
;
Instrumental Analysis Center
Shanghai University
Shanghai 200444
People's Republic of China
;
