# Supplementary material for: N,N′-Dicarb­oxy-N,N′-dicarboxyl­ato(m-phenyl­ene)dimethanaminium monohydrate
Source: Acta Crystallogr Sect E Struct Rep Online. 2011 Apr 22;67(Pt 5):o1174. doi: 10.1107/S1600536811013675 (PMC3089206; doi:10.1107/S1600536811013675)
Supplement: Supplementary file 2 [file e-67-o1174-Isup2.hkl]

# 
# h,k,l, Fc-squared, Fo-squared, sigma(Fo-squared) and status flag 
# 
data_I
_shelx_title ' 101130a_0m in Cc                 Cc' 
_shelx_refln_list_code          4 
_shelx_F_calc_maximum      237.61 
_exptl_crystal_F_000       816.00 
_reflns_d_resolution_high  0.7707 
 
loop_ 
 _symmetry_equiv_pos_as_xyz 
 'x, y, z' 
 'x, -y, z+1/2' 
 'x+1/2, y+1/2, z' 
 'x+1/2, -y+1/2, z+1/2' 
 
_cell_length_a    22.4910 
_cell_length_b     5.4342 
_cell_length_c    14.3118 
_cell_angle_alpha  90.000 
_cell_angle_beta  106.788 
_cell_angle_gamma  90.000 
 
_shelx_F_squared_multiplier     1.000 
 
loop_ 
 _refln_index_h 
 _refln_index_k 
 _refln_index_l 
 _refln_F_squared_calc 
 _refln_F_squared_meas 
 _refln_F_squared_sigma 
 _refln_observed_status 
   2   0   0      923.06      786.88     10.74 o 
   4   0   0      606.76      580.49      7.79 o 
   6   0   0     5656.95     5323.94     35.07 o 
   8   0   0     4522.44     3934.40     31.62 o 
  10   0   0     5097.14     5294.51     41.56 o 
  12   0   0     3611.37     3772.84     36.25 o 
  14   0   0       20.26       15.28      4.03 o 
  16   0   0     1920.46     1985.19     49.42 o 
  18   0   0      915.39      880.34     35.45 o 
  20   0   0     1745.59     1698.91     52.10 o 
  22   0   0       40.53       25.78     11.28 o 
  24   0   0      142.44      177.79     23.10 o 
  26   0   0       25.17       17.19     11.28 o 
   1   1   0     6288.43     5486.85     27.36 o 
   3   1   0     6487.92     5932.01     29.70 o 
   5   1   0      712.41      735.71     12.48 o 
   7   1   0     1733.96     1722.58     15.19 o 
   9   1   0      401.36      431.60      6.87 o 
  11   1   0     1049.16     1080.99     12.71 o 
  13   1   0      275.36      290.06     10.88 o 
  15   1   0      294.90      338.78     11.06 o 
  17   1   0       16.32       10.99      3.87 o 
  19   1   0     1326.25     1314.72     50.76 o 
  21   1   0      197.18      182.14     15.57 o 
  23   1   0      182.19      191.42     19.34 o 
  25   1   0       69.74       88.74     16.11 o 
  27   1   0      103.00      101.73     28.74 o 
   0   2   0     7020.58     7098.57     70.90 o 
   2   2   0      631.51      666.06     27.12 o 
   4   2   0     2966.06     3127.93     18.13 o 
   6   2   0     6215.76     6190.50     26.86 o 
   8   2   0      279.12      290.89      6.50 o 
  10   2   0      923.73      943.74     16.05 o 
  12   2   0     2141.32     2184.40     26.96 o 
  14   2   0      370.91      357.41     14.36 o 
  16   2   0     2130.47     2093.86     29.49 o 
  18   2   0      350.08      351.24     13.38 o 
  20   2   0      290.12      285.79     22.67 o 
  22   2   0       66.03       52.49     11.82 o 
  24   2   0        6.08       -1.17      6.05 o 
  26   2   0       32.53       42.82     10.94 o 
   1   3   0     6260.49     6569.76     91.04 o 
   3   3   0      475.61      531.33     14.15 o 
   5   3   0      443.18      451.81      7.31 o 
   7   3   0        6.82        9.41      2.33 o 
   9   3   0     1844.08     1924.16     25.59 o 
  11   3   0      259.28      275.61     10.54 o 
  13   3   0      492.48      502.26     22.40 o 
  15   3   0       35.24       39.09      6.09 o 
  17   3   0      201.50      202.83     13.34 o 
  19   3   0      442.62      458.66     16.41 o 
  21   3   0       19.48       13.73      5.56 o 
  23   3   0       31.36       27.70      8.92 o 
  25   3   0       74.71       72.04     12.91 o 
   0   4   0      406.11      429.70     21.48 o 
   2   4   0      438.01      409.75     15.18 o 
   4   4   0      811.47      819.12     16.35 o 
   6   4   0      462.55      457.08     12.40 o 
   8   4   0      190.19      162.47     12.52 o 
  10   4   0      124.06      133.30      9.40 o 
  12   4   0       17.29        9.14      4.81 o 
  14   4   0      130.86      126.12     13.90 o 
  16   4   0       94.14       99.48     14.71 o 
  18   4   0       59.43       56.67      8.11 o 
  20   4   0       26.69       26.38      6.63 o 
  22   4   0       44.98       52.74      9.16 o 
   1   5   0      834.56      824.34     24.30 o 
   3   5   0      153.60      173.39     10.74 o 
   5   5   0      170.90      174.03     20.41 o 
   7   5   0        9.21       11.91      7.25 o 
   9   5   0      587.90      608.25     22.92 o 
  11   5   0       67.34       73.84     10.61 o 
  13   5   0       67.73       88.02      9.31 o 
  15   5   0      269.08      294.46     21.08 o 
  17   5   0       39.04       48.63     19.87 o 
  19   5   0       33.96       22.47      8.87 o 
   0   6   0       40.55       28.42     10.21 o 
   2   6   0      210.97      228.66     20.54 o 
   4   6   0      409.65      374.91     27.93 o 
   6   6   0      226.65      265.46     28.47 o 
   8   6   0      180.83      183.47     19.60 o 
  10   6   0      153.58      150.12     15.38 o 
  12   6   0       72.78       92.95     13.00 o 
  14   6   0       37.25       32.34      9.92 o 
   1   7   0      125.47      131.58     15.14 o 
   3   7   0      181.89      181.77     17.99 o 
 -27   1   1        6.16       -3.40      6.96 o 
 -25   1   1       25.43       21.16      8.49 o 
 -23   1   1      142.28      110.67     13.97 o 
 -21   1   1      172.64      139.65     13.10 o 
 -19   1   1       43.19       38.64      5.92 o 
 -17   1   1      152.79      155.77      9.45 o 
 -15   1   1      338.27      317.36     10.65 o 
 -13   1   1      862.62      855.14     12.57 o 
 -11   1   1     1521.07     1485.97     21.09 o 
  -9   1   1      345.06      353.12      7.05 o 
  -7   1   1     4337.21     4341.70     23.92 o 
  -5   1   1     2454.67     2291.54     12.70 o 
  -3   1   1     5907.12     5450.09     32.02 o 
  -1   1   1     6130.76     5937.72     30.08 o 
   1   1   1      662.98      637.26      7.66 o 
   3   1   1     9072.02     8756.06     42.57 o 
   5   1   1     2652.97     2406.15     24.12 o 
   7   1   1     3563.09     3757.97     28.29 o 
   9   1   1     4028.07     4084.95     32.26 o 
  11   1   1     2310.27     2279.62     16.74 o 
  13   1   1      698.12      734.85     16.22 o 
  15   1   1      499.92      479.53     13.12 o 
  17   1   1      587.76      578.74     20.70 o 
  19   1   1      526.56      522.34     20.70 o 
  21   1   1       15.16       12.64      7.19 o 
  23   1   1       25.20       20.02      8.16 o 
  25   1   1       48.89       54.25     11.20 o 
  27   1   1       30.17       24.91      9.79 o 
 -26   2   1       92.02       70.07     12.30 o 
 -24   2   1      132.92      119.16     14.04 o 
 -22   2   1       54.29       33.19     29.81 o 
 -20   2   1      827.56      866.42     20.84 o 
 -18   2   1       68.40       65.96     11.67 o 
 -16   2   1     1056.11     1063.97     20.64 o 
 -14   2   1       75.83       75.25      6.71 o 
 -12   2   1      584.29      579.67     13.64 o 
 -10   2   1     2247.35     2362.33     20.09 o 
  -8   2   1     1095.11     1098.80     12.85 o 
  -6   2   1     2546.86     2459.33     15.77 o 
  -4   2   1      160.96      143.61      3.76 o 
  -2   2   1     4391.01     4310.94     38.10 o 
   0   2   1     1043.43     1028.39     17.99 o 
   2   2   1      418.19      435.71     10.32 o 
   4   2   1    10053.29    10396.90     46.64 o 
   6   2   1      985.39      977.77     11.13 o 
   8   2   1     2272.69     2418.28     27.11 o 
  10   2   1      917.44      921.21     16.64 o 
  12   2   1      543.02      560.35     14.12 o 
  14   2   1      550.28      563.21     15.02 o 
  16   2   1      835.22      825.61     23.56 o 
  18   2   1      165.70      184.63     11.42 o 
  20   2   1      846.23      833.23     27.15 o 
  22   2   1      109.18      121.94     19.87 o 
  24   2   1       27.52       31.93      9.47 o 
  26   2   1       65.51       64.56     12.46 o 
 -25   3   1      117.90      118.39     14.97 o 
 -23   3   1      103.72       97.42     10.37 o 
 -21   3   1      150.29      137.87     16.16 o 
 -19   3   1      100.41      110.09     11.77 o 
 -17   3   1      676.62      677.60     25.25 o 
 -15   3   1      555.25      546.77     24.56 o 
 -13   3   1      322.58      353.16     12.19 o 
 -11   3   1      377.82      403.72     12.47 o 
  -9   3   1      268.43      251.87      7.59 o 
  -7   3   1     1381.78     1456.21     20.47 o 
  -5   3   1     2858.47     2981.96     22.95 o 
  -3   3   1      353.56      360.63      9.67 o 
  -1   3   1     1764.35     1920.15     27.91 o 
   1   3   1      309.38      342.56     11.70 o 
   3   3   1      159.52      150.23     13.43 o 
   5   3   1      544.48      600.23     10.70 o 
   7   3   1      743.58      697.91      9.77 o 
   9   3   1      581.90      576.88     14.44 o 
  11   3   1      721.37      703.13     16.75 o 
  13   3   1     1724.40     1706.93     27.07 o 
  15   3   1       80.79       78.82      9.34 o 
  17   3   1       24.05       27.86      5.92 o 
  19   3   1      255.24      238.42     14.16 o 
  21   3   1       10.86        1.70      5.06 o 
  23   3   1       92.22      101.59     23.36 o 
 -22   4   1       72.26       72.48     12.52 o 
 -20   4   1       61.05       58.27     10.44 o 
 -18   4   1       39.51       38.13      7.12 o 
 -16   4   1       23.79       20.07      5.40 o 
 -14   4   1      749.46      757.20     20.60 o 
 -12   4   1      341.74      325.83     12.81 o 
 -10   4   1      366.71      408.54     13.41 o 
  -8   4   1     1009.69      999.41     30.68 o 
  -6   4   1      408.87      384.77     15.04 o 
  -4   4   1      235.45      245.98      9.55 o 
  -2   4   1      830.81      804.22     16.71 o 
   0   4   1      595.46      665.50     18.98 o 
   2   4   1      125.11      117.95      9.68 o 
   4   4   1      684.04      679.98     18.84 o 
   6   4   1      116.46      117.47     10.32 o 
   8   4   1     1425.60     1401.89     24.31 o 
  10   4   1      760.78      779.61     18.79 o 
  12   4   1      527.39      512.15     16.11 o 
  14   4   1      523.98      514.96     29.08 o 
  16   4   1      448.30      454.20     19.29 o 
  18   4   1      229.86      238.06     14.89 o 
  20   4   1      120.00      130.72     12.06 o 
  22   4   1       49.76       42.50      8.47 o 
 -19   5   1       14.35        5.33      7.72 o 
 -17   5   1      226.18      239.08     22.83 o 
 -15   5   1       87.30       87.55     11.96 o 
 -13   5   1       51.80       45.35      9.12 o 
 -11   5   1      444.96      427.26     29.81 o 
  -9   5   1       70.86      109.68     12.08 o 
  -7   5   1       74.92       88.62     15.58 o 
  -5   5   1       55.81       69.10      9.70 o 
  -3   5   1      541.77      509.67     15.48 o 
  -1   5   1       43.23       40.44      6.04 o 
   1   5   1      499.64      467.73     18.39 o 
   3   5   1       91.67       85.20     14.50 o 
   5   5   1      771.67      749.94     23.55 o 
   7   5   1      750.23      797.72     24.82 o 
   9   5   1      243.30      211.88     16.21 o 
  11   5   1       12.40        4.19      5.66 o 
  13   5   1      270.14      261.51     15.17 o 
  15   5   1      119.86      137.70     11.87 o 
  17   5   1       40.71       33.17      7.51 o 
  19   5   1      114.33      106.71     31.69 o 
 -14   6   1       26.92       25.24      9.50 o 
 -12   6   1       87.71       59.98     14.23 o 
 -10   6   1       26.96       28.11      9.09 o 
  -8   6   1       32.43       40.70      9.12 o 
  -6   6   1      267.73      300.25     29.54 o 
  -4   6   1      198.99      256.74     26.32 o 
  -2   6   1      132.43      163.66     11.99 o 
   0   6   1       22.84        5.10      4.71 o 
   2   6   1      233.68      241.48     17.66 o 
   4   6   1      175.99      171.82     14.91 o 
   6   6   1       24.90       15.99      7.40 o 
   8   6   1       21.50       31.97      8.33 o 
  10   6   1       28.98       18.31      7.72 o 
  12   6   1        5.64        1.90      7.40 o 
  14   6   1      136.35      141.26     23.63 o 
   1   7   1       81.85       92.66     13.67 o 
 -28   0   2        1.99       11.82     12.35 o 
 -26   0   2      150.35      124.61     20.41 o 
 -24   0   2       35.72       24.71     11.28 o 
 -22   0   2      245.24      256.74     24.71 o 
 -20   0   2       21.34       16.65      8.59 o 
 -18   0   2     1130.66     1051.68     35.99 o 
 -16   0   2     3792.91     3886.53     43.04 o 
 -14   0   2     3166.71     3240.91     49.15 o 
 -12   0   2     2386.56     2602.99     33.03 o 
 -10   0   2     7055.85     7098.35     51.55 o 
  -8   0   2    13770.99    12856.36     73.67 o 
  -6   0   2    56457.23    53029.14    693.69 o 
  -4   0   2     1969.91     2025.44     16.98 o 
  -2   0   2    14983.05    13567.54     78.42 o 
   0   0   2      947.39      798.54      7.08 o 
   2   0   2      650.31      599.56      6.72 o 
   4   0   2    15700.60    15012.30     61.60 o 
   6   0   2      468.14      423.69      8.54 o 
   8   0   2     3828.12     4147.74     33.46 o 
  10   0   2     2376.49     2584.57     26.93 o 
  12   0   2      532.07      580.98     13.50 o 
  14   0   2     1413.27     1523.81     42.43 o 
  16   0   2      937.95      912.57     35.45 o 
  18   0   2      151.39      135.89     18.26 o 
  20   0   2     1397.74     1297.68     47.27 o 
  22   0   2       43.87       36.52     13.43 o 
  24   0   2       17.94       15.58     12.35 o 
  26   0   2      176.06      192.83     26.86 o 
 -27   1   2       16.15        8.90      7.95 o 
 -25   1   2      567.95      582.21     24.87 o 
 -23   1   2      273.70      265.39     18.56 o 
 -21   1   2      204.93      191.19     18.80 o 
 -19   1   2     1089.92     1062.87     21.04 o 
 -17   1   2      588.01      584.53     14.98 o 
 -15   1   2      249.45      247.62      7.64 o 
 -13   1   2     1519.07     1520.56     16.82 o 
 -11   1   2      127.11      130.77      8.61 o 
  -9   1   2      385.55      403.18      7.30 o 
  -7   1   2     9984.92     9661.29     49.23 o 
  -5   1   2    18435.90    17900.47     83.42 o 
  -3   1   2    17154.63    15831.91     56.25 o 
  -1   1   2     5742.32     5541.10     29.86 o 
   1   1   2      673.60      609.73      8.14 o 
   3   1   2     1751.89     1555.67     14.84 o 
   5   1   2     3749.73     3779.95     20.67 o 
   7   1   2      442.14      370.59      6.62 o 
   9   1   2      344.68      330.61      9.23 o 
  11   1   2      814.32      862.55     15.64 o 
  13   1   2      745.01      733.30     26.59 o 
  15   1   2     1145.91     1147.70     21.55 o 
  17   1   2      822.32      780.65     24.12 o 
  19   1   2      777.29      752.34     25.06 o 
  21   1   2      246.02      258.30     18.77 o 
  23   1   2      234.15      231.16     18.80 o 
  25   1   2      107.13      135.30     23.36 o 
 -26   2   2       76.58       76.98     12.62 o 
 -24   2   2      120.76      120.45     14.24 o 
 -22   2   2      360.84      407.68     15.58 o 
 -20   2   2      583.78      583.98     28.96 o 
 -18   2   2     1324.85     1341.30     24.45 o 
 -16   2   2      143.20      165.10      9.98 o 
 -14   2   2      427.15      439.47     12.50 o 
 -12   2   2      394.20      419.62      9.04 o 
 -10   2   2      224.34      234.71      6.54 o 
  -8   2   2      156.24      149.84      4.46 o 
  -6   2   2      747.95      731.30      9.37 o 
  -4   2   2     2014.30     2019.73     26.24 o 
  -2   2   2    10331.86    10939.50     48.92 o 
   0   2   2     2154.86     2057.35     28.57 o 
   2   2   2     7915.83     7963.91     38.38 o 
   4   2   2      709.44      663.82      9.18 o 
   6   2   2     2191.20     2324.07     14.50 o 
   8   2   2     2071.40     2106.63     24.39 o 
  10   2   2      549.98      535.98     13.11 o 
  12   2   2      359.99      369.74     11.87 o 
  14   2   2      517.76      516.39     14.67 o 
  16   2   2     1269.39     1257.05     23.49 o 
  18   2   2      890.75      856.57     21.36 o 
  20   2   2      187.44      196.03     25.78 o 
  22   2   2       54.11       50.95     11.82 o 
  24   2   2       13.76       13.43     12.62 o 
 -25   3   2        9.01       -1.61     10.74 o 
 -23   3   2        9.87       -5.16      5.16 o 
 -21   3   2      627.01      651.66     19.83 o 
 -19   3   2       57.08       55.66     11.35 o 
 -17   3   2      793.39      770.25     19.18 o 
 -15   3   2     1008.71     1028.16     21.03 o 
 -13   3   2      596.78      515.61     14.40 o 
 -11   3   2      519.43      527.91     11.08 o 
  -9   3   2      916.32      960.99     17.37 o 
  -7   3   2      372.80      426.37      8.48 o 
  -5   3   2     2470.41     2784.26     26.52 o 
  -3   3   2       79.30       64.19      4.28 o 
  -1   3   2      148.56      138.53      6.58 o 
   1   3   2      453.55      426.95     12.85 o 
   3   3   2      160.25      162.84      6.78 o 
   5   3   2      137.17      121.10      7.68 o 
   7   3   2      659.58      721.81     15.36 o 
   9   3   2       99.86      100.94      7.72 o 
  11   3   2      415.94      417.00     13.33 o 
  13   3   2      571.36      554.24     16.57 o 
  15   3   2      142.75      147.43     12.09 o 
  17   3   2        5.09        9.05      4.81 o 
  19   3   2      415.65      405.34     16.20 o 
  21   3   2       66.82       59.67     10.82 o 
  23   3   2       76.42       74.51     12.53 o 
 -22   4   2       41.93       55.64     10.70 o 
 -20   4   2       10.37       13.16      6.84 o 
 -18   4   2       67.25       57.20      9.87 o 
 -16   4   2       12.93       12.26      6.19 o 
 -14   4   2      599.11      582.14     17.07 o 
 -12   4   2      540.31      523.85     15.52 o 
 -10   4   2       97.89       93.28     12.36 o 
  -8   4   2       70.50       78.23     28.20 o 
  -6   4   2      114.74       88.54      8.64 o 
  -4   4   2       54.35       61.93      4.94 o 
  -2   4   2     1533.59     1532.69     23.56 o 
   0   4   2      307.21      297.34     11.34 o 
   2   4   2      508.71      526.90     17.13 o 
   4   4   2       44.10       35.12      4.57 o 
   6   4   2       16.36       13.16      4.51 o 
   8   4   2      771.93      782.18     18.35 o 
  10   4   2      420.34      454.55     15.06 o 
  12   4   2       57.62       68.65      7.71 o 
  14   4   2      303.50      312.53     14.41 o 
  16   4   2      115.60      110.08     11.28 o 
  18   4   2      114.43      116.62     11.23 o 
  20   4   2       12.35       14.74      6.30 o 
 -19   5   2       43.86       43.80     10.63 o 
 -17   5   2       37.82       10.74      7.78 o 
 -15   5   2       14.63        5.14      6.64 o 
 -13   5   2       11.38        6.67      5.50 o 
 -11   5   2       92.21       88.04     13.97 o 
  -9   5   2      772.76      747.52     24.82 o 
  -7   5   2       59.15       61.15      8.87 o 
  -5   5   2       70.38       49.08      7.95 o 
  -3   5   2       71.72       73.87      7.53 o 
  -1   5   2     1085.34     1103.69     22.74 o 
   1   5   2      333.20      349.25     30.23 o 
   3   5   2      447.49      427.01     26.32 o 
   5   5   2      328.51      330.29     17.99 o 
   7   5   2     2236.52     2209.15     41.52 o 
   9   5   2       83.58       88.24     12.35 o 
  11   5   2       77.96       67.23     10.40 o 
  13   5   2      319.03      341.50     16.66 o 
  15   5   2       15.57        8.62      5.35 o 
  17   5   2      258.14      298.62     22.60 o 
 -14   6   2       98.93       93.45     13.48 o 
 -12   6   2      204.02      195.61     18.01 o 
 -10   6   2      739.50      710.25     27.66 o 
  -8   6   2       47.00       34.94      8.71 o 
  -6   6   2      350.91      381.35     28.47 o 
  -4   6   2       36.19       27.75      7.87 o 
  -2   6   2       61.54       55.41      7.96 o 
   0   6   2      270.70      268.03     16.46 o 
   2   6   2       64.25       72.73     10.99 o 
   4   6   2       42.84       41.58      8.92 o 
   6   6   2       29.97       24.67      6.66 o 
   8   6   2       18.99       16.72      7.72 o 
  10   6   2      125.93      121.81     14.42 o 
  12   6   2        6.81       -1.05      7.40 o 
  -1   7   2       46.78       52.18     11.21 o 
 -27   1   3      141.90      133.05     15.29 o 
 -25   1   3       54.56       68.35     16.11 o 
 -23   1   3       22.24       17.78      7.19 o 
 -21   1   3      133.54      137.57      9.85 o 
 -19   1   3      102.49      116.15      8.84 o 
 -17   1   3      322.78      275.12     10.99 o 
 -15   1   3      170.80      173.98      7.09 o 
 -13   1   3     3548.76     3694.19     27.50 o 
 -11   1   3     1204.17     1164.55     16.05 o 
  -9   1   3     1419.36     1285.87     13.27 o 
  -7   1   3      796.67      791.25      8.39 o 
  -5   1   3    14210.96    13858.48     52.89 o 
  -3   1   3     8571.45     9141.10     84.79 o 
  -1   1   3    12675.45    12289.73     69.73 o 
   1   1   3      320.81      271.60      4.48 o 
   3   1   3    11424.11    11460.28     37.32 o 
   5   1   3     2420.61     2338.72     21.64 o 
   7   1   3     4875.00     5042.44     28.68 o 
   9   1   3      479.20      508.55      8.75 o 
  11   1   3     3464.17     3466.90     26.00 o 
  13   1   3      581.36      588.65     14.15 o 
  15   1   3      152.89      143.47     12.34 o 
  17   1   3      280.68      316.45     29.27 o 
  19   1   3       30.00       30.20      8.11 o 
  21   1   3       80.81       73.57     11.32 o 
  23   1   3      193.65      196.15     17.63 o 
  25   1   3        6.10       -0.32      8.59 o 
 -26   2   3      249.80      206.25     25.78 o 
 -24   2   3       58.77       64.73     10.99 o 
 -22   2   3       67.28       70.61     11.20 o 
 -20   2   3      414.74      423.47     19.57 o 
 -18   2   3       43.08       42.94      6.28 o 
 -16   2   3      342.09      338.73     11.75 o 
 -14   2   3      213.74      212.01      7.57 o 
 -12   2   3     4001.53     3935.50     29.27 o 
 -10   2   3      179.06      185.98      6.05 o 
  -8   2   3      510.84      523.61      8.53 o 
  -6   2   3      847.36      814.58     10.17 o 
  -4   2   3      392.06      400.32      8.76 o 
  -2   2   3     2406.12     2567.32     23.05 o 
   0   2   3     3982.89     4093.76     27.59 o 
   2   2   3      781.90      810.62      9.41 o 
   4   2   3     4293.89     4300.57     26.90 o 
   6   2   3     1260.45     1385.04     12.92 o 
   8   2   3     1342.55     1494.63     21.06 o 
  10   2   3       89.17       75.11      6.28 o 
  12   2   3      659.54      624.38     15.41 o 
  14   2   3       57.62       51.09      9.00 o 
  16   2   3      206.51      208.28     11.90 o 
  18   2   3      130.23      131.40     34.38 o 
  20   2   3       35.03       33.00      8.86 o 
  22   2   3       41.59       20.29      8.86 o 
  24   2   3        7.19        0.29      7.78 o 
 -25   3   3      170.08      181.92     37.33 o 
 -23   3   3       43.55       40.58     11.82 o 
 -21   3   3      100.19       91.50     11.96 o 
 -19   3   3      470.39      516.15     21.08 o 
 -17   3   3      972.06      967.25     21.12 o 
 -15   3   3      596.39      618.03     16.32 o 
 -13   3   3      106.21      124.48     12.69 o 
 -11   3   3     1080.49     1040.52     15.46 o 
  -9   3   3      121.59      142.52      6.05 o 
  -7   3   3      220.68      226.81      7.96 o 
  -5   3   3       19.53       13.24      2.85 o 
  -3   3   3      128.15      149.64      5.91 o 
  -1   3   3     2209.10     2220.29     24.98 o 
   1   3   3      915.70      882.39     18.51 o 
   3   3   3      605.32      665.50     14.05 o 
   5   3   3      758.22      769.14     20.08 o 
   7   3   3      659.98      646.92     15.12 o 
   9   3   3       52.32       52.76      5.74 o 
  11   3   3     1309.12     1279.51     23.25 o 
  13   3   3      457.04      468.94     17.72 o 
  15   3   3      204.84      204.41     12.44 o 
  17   3   3      622.88      645.22     19.21 o 
  19   3   3       63.95       71.60     15.10 o 
  21   3   3       63.25       57.16     10.99 o 
  23   3   3       95.26       97.54     14.75 o 
 -22   4   3       88.66       81.58     12.52 o 
 -20   4   3      259.92      268.65     19.92 o 
 -18   4   3        3.30        6.60      5.88 o 
 -16   4   3      126.98      120.95     12.69 o 
 -14   4   3      318.29      258.29     17.46 o 
 -12   4   3      742.74      716.45     25.51 o 
 -10   4   3        8.87       12.38      4.10 o 
  -8   4   3      663.97      678.77     31.15 o 
  -6   4   3     1045.98      987.59     23.47 o 
  -4   4   3      403.58      409.91     14.71 o 
  -2   4   3      673.66      708.32     13.87 o 
   0   4   3      783.31      791.95     17.23 o 
   2   4   3     1573.58     1566.15     20.70 o 
   4   4   3      624.69      652.71     19.42 o 
   6   4   3     1291.14     1423.30     34.91 o 
   8   4   3     1909.28     1922.03     57.40 o 
  10   4   3      347.49      330.91     13.21 o 
  12   4   3       20.89       17.64      5.16 o 
  14   4   3       31.09       19.40      8.34 o 
  16   4   3       23.71       39.62      7.95 o 
  18   4   3        4.85        3.54      5.33 o 
  20   4   3       78.02       81.16     12.65 o 
 -19   5   3      113.63      135.86     15.95 o 
 -17   5   3       49.29       48.19     10.25 o 
 -15   5   3      129.88      150.03     15.14 o 
 -13   5   3      113.23      119.35     12.90 o 
 -11   5   3      656.69      685.36     48.34 o 
  -9   5   3      221.82      229.89     24.17 o 
  -7   5   3      456.51      479.67     19.04 o 
  -5   5   3      349.21      339.35     36.26 o 
  -3   5   3      311.11      307.27     14.69 o 
  -1   5   3      124.04      128.97      8.26 o 
   1   5   3      287.97      292.82     12.57 o 
   3   5   3      444.26      462.36     15.32 o 
   5   5   3      576.72      539.91     16.94 o 
   7   5   3      203.47      197.10     24.44 o 
   9   5   3      232.08      241.82     17.08 o 
  11   5   3      808.81      781.51     56.40 o 
  13   5   3       31.03       32.87      6.86 o 
  15   5   3      137.71      128.63     12.06 o 
  17   5   3      149.14      160.90     13.55 o 
 -14   6   3        3.26        4.35      7.48 o 
 -12   6   3      352.86      355.75     27.39 o 
 -10   6   3      237.05      230.71     18.80 o 
  -8   6   3       87.53       97.22     17.72 o 
  -6   6   3        3.21       12.89     10.21 o 
  -4   6   3      137.10      117.63     13.70 o 
  -2   6   3      178.77      158.01     11.89 o 
   0   6   3       75.16       76.45     10.94 o 
   2   6   3      126.64      123.56     10.83 o 
   4   6   3      161.04      123.52     14.15 o 
   6   6   3       42.97       39.48      9.87 o 
   8   6   3       68.50       44.87     10.06 o 
  10   6   3       16.27       25.24      8.39 o 
  12   6   3       44.49       59.51     11.77 o 
 -28   0   4      213.99      189.60     25.78 o 
 -26   0   4       47.19       48.34     14.50 o 
 -24   0   4      171.24      197.12     23.63 o 
 -22   0   4     1538.28     1427.66     46.19 o 
 -20   0   4     1128.29     1081.08     25.15 o 
 -18   0   4      129.65      145.28     13.16 o 
 -16   0   4     2671.04     2755.74     66.60 o 
 -14   0   4     3003.03     2902.89     35.99 o 
 -12   0   4     5202.16     5251.19     46.32 o 
 -10   0   4     3017.47     3146.65     31.63 o 
  -8   0   4    11965.60    11784.43     70.18 o 
  -6   0   4    15040.35    14833.88     79.61 o 
  -4   0   4    24189.59    23959.42    123.22 o 
  -2   0   4    10761.92    10465.87     48.27 o 
   0   0   4    13749.30    14149.50    105.93 o 
   2   0   4     3608.89     3694.97     24.44 o 
   4   0   4      864.36      893.35     13.14 o 
   6   0   4     3331.64     3372.87     25.34 o 
   8   0   4     2636.94     2711.42     23.38 o 
  10   0   4     2788.03     2828.72     29.90 o 
  12   0   4     2566.75     2610.40     55.32 o 
  14   0   4     3594.62     3585.27     69.83 o 
  16   0   4     1762.80     1784.31     51.56 o 
  18   0   4      617.40      555.92     31.15 o 
  20   0   4       86.04      104.20     18.80 o 
  22   0   4       14.90        0.54      9.13 o 
  24   0   4      612.64      570.96     37.06 o 
 -27   1   4       95.15      113.25     14.42 o 
 -25   1   4       11.31       -3.51      6.42 o 
 -23   1   4       74.97       68.31     10.40 o 
 -21   1   4      299.39      304.01     12.49 o 
 -19   1   4      280.08      304.81     11.78 o 
 -17   1   4      509.97      513.26     11.61 o 
 -15   1   4      107.39      127.03      6.56 o 
 -13   1   4      700.32      719.83     11.89 o 
 -11   1   4     3757.64     4021.02     29.23 o 
  -9   1   4     1085.22     1069.66     12.28 o 
  -7   1   4     5444.35     5491.31     28.71 o 
  -5   1   4     3345.08     3540.68     33.93 o 
  -3   1   4     6138.39     6220.68     45.76 o 
  -1   1   4      835.35      819.59      9.71 o 
   1   1   4     5467.61     5552.72     23.08 o 
   3   1   4     2915.81     3106.09     16.21 o 
   5   1   4      420.50      466.33      5.91 o 
   7   1   4     1426.63     1413.49     13.13 o 
   9   1   4      774.57      800.90     13.76 o 
  11   1   4      215.96      215.60      7.34 o 
  13   1   4     1165.24     1067.31     25.82 o 
  15   1   4      249.94      249.53     16.71 o 
  17   1   4      716.36      706.22     24.12 o 
  19   1   4       19.02       14.26      7.02 o 
  21   1   4      174.68      160.99     15.73 o 
  23   1   4        9.78       13.28      8.33 o 
  25   1   4      186.60      198.12     19.56 o 
 -26   2   4       79.10       98.83     19.34 o 
 -24   2   4      185.63      157.59     15.00 o 
 -22   2   4      228.24      225.18     16.52 o 
 -20   2   4      385.98      391.80     14.34 o 
 -18   2   4     1010.39      992.56     20.37 o 
 -16   2   4      656.78      663.29     16.01 o 
 -14   2   4      711.55      714.52     12.75 o 
 -12   2   4     1569.31     1584.28     17.95 o 
 -10   2   4      893.12      903.30     11.16 o 
  -8   2   4     1494.01     1562.26     15.11 o 
  -6   2   4     1531.03     1561.67     18.73 o 
  -4   2   4      569.96      586.29     23.24 o 
  -2   2   4      254.38      225.01      7.23 o 
   0   2   4     2172.70     2153.46     17.36 o 
   2   2   4      637.26      623.17      8.71 o 
   4   2   4     1087.05     1065.40     15.66 o 
   6   2   4     4930.60     4843.56     26.35 o 
   8   2   4       82.65      108.07      9.65 o 
  10   2   4       10.39       14.67      4.01 o 
  12   2   4      171.60      153.89      9.76 o 
  14   2   4       48.21       47.47      6.40 o 
  16   2   4       98.80      138.82     13.35 o 
  18   2   4      793.72      846.29     43.78 o 
  20   2   4      353.35      369.88     26.05 o 
  22   2   4       12.33       11.28      7.98 o 
  24   2   4      139.38      112.73     15.94 o 
 -25   3   4       19.45       17.30      8.33 o 
 -23   3   4      261.51      264.08     19.75 o 
 -21   3   4      188.98      179.49     15.94 o 
 -19   3   4      108.14      138.56     34.11 o 
 -17   3   4      188.91      188.31     29.54 o 
 -15   3   4      131.40      174.39     13.48 o 
 -13   3   4     1013.20     1004.97     19.49 o 
 -11   3   4      705.77      723.59     21.47 o 
  -9   3   4       20.69       19.22      2.94 o 
  -7   3   4      598.44      580.61     17.35 o 
  -5   3   4     2422.73     2397.63     27.58 o 
  -3   3   4     1418.90     1465.14     20.56 o 
  -1   3   4      856.57      921.10     14.26 o 
   1   3   4      326.86      322.30      8.02 o 
   3   3   4        6.54        7.02      2.48 o 
   5   3   4      974.00      929.09     15.30 o 
   7   3   4     1213.18     1215.92     20.87 o 
   9   3   4      181.41      202.37     10.34 o 
  11   3   4      111.38      112.70      8.86 o 
  13   3   4      248.55      241.52     14.47 o 
  15   3   4     1369.18     1432.23     27.49 o 
  17   3   4        8.96        5.72      6.63 o 
  19   3   4      109.29      107.73     14.50 o 
  21   3   4       15.14        5.37      7.22 o 
 -24   4   4       24.03       13.97     12.89 o 
 -22   4   4       75.85       72.13     11.70 o 
 -20   4   4      106.43      100.02     12.91 o 
 -18   4   4        8.86        7.79      6.08 o 
 -16   4   4      221.79      201.12     16.14 o 
 -14   4   4       92.68       94.93     11.01 o 
 -12   4   4      315.06      314.78     15.94 o 
 -10   4   4      138.55      113.90     10.55 o 
  -8   4   4     1115.72     1138.72     26.07 o 
  -6   4   4      426.88      450.08     12.87 o 
  -4   4   4      104.65      106.30      7.70 o 
  -2   4   4       12.57       18.92      4.45 o 
   0   4   4      158.99      174.37      7.17 o 
   2   4   4     1659.51     1648.47     21.07 o 
   4   4   4      116.55      123.53      8.77 o 
   6   4   4      126.86      119.57      8.39 o 
   8   4   4      911.87      886.43     17.81 o 
  10   4   4       82.90       73.00     11.51 o 
  12   4   4       15.17        4.42      4.44 o 
  14   4   4       40.35       30.95      6.53 o 
  16   4   4      126.48      116.02     10.95 o 
  18   4   4      134.00      139.28     12.50 o 
  20   4   4       37.08       38.64     10.45 o 
 -19   5   4       39.96       33.31     15.31 o 
 -17   5   4      164.90      177.87     24.71 o 
 -15   5   4       28.50       25.55      7.95 o 
 -13   5   4      245.75      213.77     21.22 o 
 -11   5   4       45.93       30.56      8.86 o 
  -9   5   4       64.36       34.03      7.48 o 
  -7   5   4       84.07       76.36     13.70 o 
  -5   5   4      266.10      284.38     31.69 o 
  -3   5   4      667.78      667.33     22.22 o 
  -1   5   4      611.13      579.39     14.69 o 
   1   5   4      227.61      217.51     12.91 o 
   3   5   4        5.47       -0.02      4.74 o 
   5   5   4      168.27      183.98     15.76 o 
   7   5   4      497.62      519.87     34.17 o 
   9   5   4      190.29      181.82     20.45 o 
  11   5   4       44.41       42.38      6.34 o 
  13   5   4       29.20       17.79      5.74 o 
  15   5   4       93.70       88.20      8.91 o 
 -14   6   4       18.73       17.04     12.89 o 
 -12   6   4      551.78      579.06     25.63 o 
 -10   6   4       14.68       21.48      7.98 o 
  -8   6   4       57.12       61.23     15.58 o 
  -6   6   4      193.16      181.58     15.90 o 
  -4   6   4        8.53        0.70      7.79 o 
  -2   6   4      272.78      317.43     30.62 o 
   0   6   4       72.42       81.66     12.14 o 
   2   6   4       77.18      103.08     10.85 o 
   4   6   4       12.01        9.10      5.36 o 
   6   6   4       64.20       45.70     13.97 o 
   8   6   4       26.52       34.30      9.25 o 
  10   6   4       44.90       37.38     10.23 o 
 -27   1   5       38.29       29.00     13.97 o 
 -25   1   5       57.85       64.45     15.04 o 
 -23   1   5        2.36        2.06      4.40 o 
 -21   1   5       37.10       43.90      7.06 o 
 -19   1   5      600.71      599.01     16.01 o 
 -17   1   5      269.50      294.17      9.31 o 
 -15   1   5      995.33     1036.46     17.29 o 
 -13   1   5      536.07      506.11     10.09 o 
 -11   1   5     1987.39     1955.15     18.33 o 
  -9   1   5     1227.18     1168.18     15.79 o 
  -7   1   5     2045.70     2000.46     15.12 o 
  -5   1   5      680.01      661.15     11.78 o 
  -3   1   5     2169.01     2095.61     20.76 o 
  -1   1   5    10043.12     9813.17     38.26 o 
   1   1   5     4984.35     4982.74     22.88 o 
   3   1   5     1001.22     1059.07     10.73 o 
   5   1   5     4633.50     4751.01     23.09 o 
   7   1   5      377.59      421.70      7.25 o 
   9   1   5      665.28      702.83     12.65 o 
  11   1   5      426.63      410.42     10.08 o 
  13   1   5      383.81      400.76     20.14 o 
  15   1   5      484.79      471.56     34.38 o 
  17   1   5       41.10       35.98     13.16 o 
  19   1   5      293.77      262.10     19.18 o 
  21   1   5       72.93       70.09     12.14 o 
  23   1   5      135.54      133.83     16.14 o 
 -26   2   5      254.32      253.52     28.47 o 
 -24   2   5      240.03      249.50     18.60 o 
 -22   2   5        9.68        7.76      6.26 o 
 -20   2   5       91.16       87.08     10.44 o 
 -18   2   5     2034.76     2086.84     37.79 o 
 -16   2   5      573.92      581.52     12.43 o 
 -14   2   5      511.80      538.83     11.24 o 
 -12   2   5      444.87      472.58      9.87 o 
 -10   2   5       27.14       14.39      2.19 o 
  -8   2   5     3659.81     3776.24     24.85 o 
  -6   2   5      598.50      622.18     15.62 o 
  -4   2   5      522.01      576.64      9.61 o 
  -2   2   5      315.56      341.90      7.02 o 
   0   2   5       14.55       13.42      2.40 o 
   2   2   5     3699.43     3917.17     24.08 o 
   4   2   5     4083.80     4096.30     23.27 o 
   6   2   5       91.16       99.33      5.95 o 
   8   2   5       31.47       42.49      4.31 o 
  10   2   5      363.91      392.91     10.66 o 
  12   2   5       44.80       47.34      7.62 o 
  14   2   5      447.10      456.86     14.81 o 
  16   2   5      617.21      551.64     22.02 o 
  18   2   5      259.04      264.00     21.22 o 
  20   2   5        4.31       12.73      8.13 o 
  22   2   5      181.46      206.90     19.34 o 
 -25   3   5      296.39      304.57     22.03 o 
 -23   3   5      103.77       87.02     12.53 o 
 -21   3   5       30.25       36.19      8.33 o 
 -19   3   5       81.51       88.31     22.56 o 
 -17   3   5     1581.48     1588.50     45.66 o 
 -15   3   5      370.31      365.40     25.78 o 
 -13   3   5       39.99       33.97      5.02 o 
 -11   3   5       59.52       55.38      5.02 o 
  -9   3   5      183.50      172.91     10.37 o 
  -7   3   5     1131.14     1140.34     18.85 o 
  -5   3   5     1011.93     1019.18     17.65 o 
  -3   3   5      341.41      356.17     10.64 o 
  -1   3   5      601.39      642.50     11.07 o 
   1   3   5     1617.73     1646.03     17.06 o 
   3   3   5     1113.93     1118.05     13.50 o 
   5   3   5     1151.21     1156.36     22.48 o 
   7   3   5      968.97      954.62     16.68 o 
   9   3   5      523.62      553.79     13.42 o 
  11   3   5       68.91       74.75      6.53 o 
  13   3   5      611.99      625.51     29.82 o 
  15   3   5       21.63       19.24      4.88 o 
  17   3   5      269.51      283.21     20.14 o 
  19   3   5      200.47      196.01     44.85 o 
  21   3   5      347.01      373.33     25.06 o 
 -22   4   5       57.22       63.31     20.14 o 
 -20   4   5        2.34        5.42      6.19 o 
 -18   4   5        9.67        7.71      5.80 o 
 -16   4   5       81.79       97.59     11.58 o 
 -14   4   5     2506.31     2452.72     45.18 o 
 -12   4   5       85.26       82.78      7.96 o 
 -10   4   5      317.70      339.32     15.52 o 
  -8   4   5      241.82      216.47     13.16 o 
  -6   4   5      105.12      115.49      8.24 o 
  -4   4   5       90.23       78.03      7.02 o 
  -2   4   5     1224.27     1140.68     21.15 o 
   0   4   5      768.50      786.99     18.76 o 
   2   4   5     2001.60     1975.39     30.15 o 
   4   4   5     1620.50     1573.14     26.48 o 
   6   4   5      234.56      239.10     11.81 o 
   8   4   5      351.00      358.85     11.91 o 
  10   4   5       16.29       16.95      4.35 o 
  12   4   5      126.60      131.48      9.34 o 
  14   4   5       35.60       31.77      5.63 o 
  16   4   5       51.65       38.85      6.34 o 
  18   4   5      192.81      185.96     14.47 o 
 -19   5   5       81.27       89.24     13.86 o 
 -17   5   5      467.86      502.13     23.92 o 
 -15   5   5      303.01      288.85     20.57 o 
 -13   5   5      100.31      100.59     14.50 o 
 -11   5   5      111.38      103.66     17.19 o 
  -9   5   5       23.96       19.66      6.57 o 
  -7   5   5      116.02      110.33     11.76 o 
  -5   5   5      103.91       65.45      9.09 o 
  -3   5   5      312.58      291.81     12.59 o 
  -1   5   5      432.24      432.48     18.08 o 
   1   5   5     1027.30     1046.40     29.42 o 
   3   5   5      556.25      573.36     18.48 o 
   5   5   5      317.77      354.25     20.57 o 
   7   5   5       81.15       69.92     10.94 o 
   9   5   5       13.37       11.52      7.52 o 
  11   5   5        3.08        3.11      4.97 o 
  13   5   5       53.84       44.14      8.37 o 
  15   5   5       71.71       80.54      9.19 o 
 -14   6   5      118.02       81.60     13.07 o 
 -12   6   5       64.02       78.83     12.34 o 
 -10   6   5       90.87       90.77     18.26 o 
  -8   6   5       31.97       17.72     10.74 o 
  -6   6   5       57.86       47.03     19.60 o 
  -4   6   5        8.34        5.49      6.57 o 
  -2   6   5       67.32       70.36     16.11 o 
   0   6   5       31.63       37.06     12.35 o 
   2   6   5      412.92      445.71     20.36 o 
   4   6   5       68.62       63.71      9.20 o 
   6   6   5       91.54      109.81     11.59 o 
   8   6   5       45.69       38.71      8.30 o 
  10   6   5      113.31      107.17     15.00 o 
 -26   0   6      188.52      174.03     23.10 o 
 -24   0   6      289.61      309.92     27.39 o 
 -22   0   6      274.82      270.08     15.59 o 
 -20   0   6       27.98       26.66     12.62 o 
 -18   0   6      328.02      361.60     17.46 o 
 -16   0   6      198.27      212.82     11.82 o 
 -14   0   6     4081.18     4371.84     44.86 o 
 -12   0   6      459.88      444.30     12.76 o 
 -10   0   6     1339.84     1340.24     20.26 o 
  -8   0   6      770.42      787.76     15.31 o 
  -6   0   6      200.62      198.93      9.09 o 
  -4   0   6      148.99      189.52     14.77 o 
  -2   0   6    15652.54    15622.54     94.92 o 
   0   0   6     2339.76     2391.83     25.96 o 
   2   0   6     2605.22     2750.22     24.12 o 
   4   0   6      130.30      137.10      6.23 o 
   6   0   6     4970.07     4818.46     35.52 o 
   8   0   6     1660.88     1548.20     19.83 o 
  10   0   6     1197.62     1149.13     32.76 o 
  12   0   6      761.20      748.69     20.49 o 
  14   0   6      443.46      417.34     25.78 o 
  16   0   6     1037.80     1082.83     42.43 o 
  18   0   6      560.73      518.32     31.69 o 
  20   0   6       33.93       39.75     14.50 o 
  22   0   6       70.99      109.04     20.41 o 
 -27   1   6      143.44      133.74     21.48 o 
 -25   1   6      144.75      146.10     20.95 o 
 -23   1   6        8.41        6.91      5.80 o 
 -21   1   6      143.21      122.39     15.58 o 
 -19   1   6      164.67      197.03      9.43 o 
 -17   1   6      239.77      244.32      8.70 o 
 -15   1   6      116.70      119.55      6.55 o 
 -13   1   6     1835.58     1867.06     19.53 o 
 -11   1   6      987.80     1019.43     14.35 o 
  -9   1   6     1771.37     1862.60     18.05 o 
  -7   1   6      702.29      810.40     14.53 o 
  -5   1   6     2470.42     2396.64     29.62 o 
  -3   1   6     1907.78     1930.81     21.15 o 
  -1   1   6    10171.85    10456.63     43.24 o 
   1   1   6     2319.94     2311.82     15.50 o 
   3   1   6      183.87      168.18      4.96 o 
   5   1   6     2290.41     2370.98     16.43 o 
   7   1   6      658.68      671.60     10.47 o 
   9   1   6     1101.26     1077.78     13.93 o 
  11   1   6     1269.17     1261.01     18.45 o 
  13   1   6       69.68       70.71      7.64 o 
  15   1   6     1720.51     1664.17     28.68 o 
  17   1   6      406.77      428.51     15.87 o 
  19   1   6      179.79      184.55     33.30 o 
  21   1   6       48.08       37.06     10.25 o 
  23   1   6       11.07       10.48      8.87 o 
 -26   2   6      153.01      166.15     16.32 o 
 -24   2   6        8.27        8.67      6.80 o 
 -22   2   6      139.85      160.31     27.93 o 
 -20   2   6       19.90       14.97      5.66 o 
 -18   2   6      382.92      373.35     16.90 o 
 -16   2   6       27.95       22.49      5.97 o 
 -14   2   6      507.35      533.29     13.91 o 
 -12   2   6      106.84      122.09      6.78 o 
 -10   2   6      220.95      221.90     12.77 o 
  -8   2   6     4188.11     4395.00     47.92 o 
  -6   2   6     3674.05     3853.30     36.21 o 
  -4   2   6     1738.74     1751.09     21.90 o 
  -2   2   6      808.31      752.84     10.80 o 
   0   2   6      420.50      410.01      7.46 o 
   2   2   6      797.01      814.31     10.88 o 
   4   2   6      337.35      323.82      7.18 o 
   6   2   6      844.45      929.59     21.27 o 
   8   2   6       86.65       71.38      5.31 o 
  10   2   6       25.15       28.20      4.25 o 
  12   2   6        9.53        4.75      3.51 o 
  14   2   6     1745.45     1743.76     74.93 o 
  16   2   6      276.84      279.27     18.98 o 
  18   2   6       67.20       68.51     11.58 o 
  20   2   6      111.94      119.39     14.80 o 
  22   2   6      255.75      248.13     21.08 o 
 -25   3   6        7.00       -0.65      6.26 o 
 -23   3   6       25.33       17.61      7.61 o 
 -21   3   6      117.05      157.78     14.81 o 
 -19   3   6      249.94      283.08     18.77 o 
 -17   3   6      423.60      396.22     18.01 o 
 -15   3   6      428.60      399.82     13.55 o 
 -13   3   6      584.81      583.81     15.61 o 
 -11   3   6       27.04       31.93      7.67 o 
  -9   3   6        8.92        7.34      3.72 o 
  -7   3   6     1004.68     1034.20     25.52 o 
  -5   3   6      210.28      212.49      9.27 o 
  -3   3   6      273.28      276.47     18.01 o 
  -1   3   6      860.71      844.62     16.67 o 
   1   3   6      180.53      159.89      6.55 o 
   3   3   6      582.54      529.86     12.09 o 
   5   3   6       25.82       37.94      5.18 o 
   7   3   6      311.65      352.17      9.69 o 
   9   3   6      491.30      473.17     12.92 o 
  11   3   6      155.10      138.68     12.02 o 
  13   3   6       28.18       31.24      5.23 o 
  15   3   6      235.32      204.31     11.40 o 
  17   3   6      112.37      115.50     25.78 o 
  19   3   6       82.88       82.60     12.85 o 
 -22   4   6      151.64      178.45     17.66 o 
 -20   4   6       28.72       20.61      8.25 o 
 -18   4   6      102.84      106.87     12.85 o 
 -16   4   6       26.01       23.63      7.25 o 
 -14   4   6       62.65       61.47     20.95 o 
 -12   4   6      301.55      302.82     15.45 o 
 -10   4   6      180.72      202.61     14.30 o 
  -8   4   6      564.18      611.18     16.19 o 
  -6   4   6        6.67        0.57      3.27 o 
  -4   4   6      928.48      971.57     20.02 o 
  -2   4   6       11.72        5.65      3.48 o 
   0   4   6     1893.05     1942.32     28.36 o 
   2   4   6      763.47      783.67     23.93 o 
   4   4   6      126.34      115.95     18.21 o 
   6   4   6       46.00       43.60      5.56 o 
   8   4   6      358.32      319.95     13.95 o 
  10   4   6      408.44      422.76     18.06 o 
  12   4   6      116.12      109.67      8.99 o 
  14   4   6       35.26       29.51      6.27 o 
  16   4   6       22.90       18.61      5.72 o 
  18   4   6       49.03       70.01     12.46 o 
 -19   5   6       21.82       26.05      9.02 o 
 -17   5   6       70.89       69.52     13.16 o 
 -15   5   6       43.79       34.64      8.92 o 
 -13   5   6       52.75       53.22      9.47 o 
 -11   5   6       58.51       52.21      9.25 o 
  -9   5   6      605.13      615.70     22.70 o 
  -7   5   6      306.50      317.83     17.08 o 
  -5   5   6       28.21       31.47     12.35 o 
  -3   5   6      410.10      411.43     14.99 o 
  -1   5   6       11.13        7.25      5.32 o 
   1   5   6      495.29      523.63     21.64 o 
   3   5   6      824.64      880.24     23.04 o 
   5   5   6      237.26      215.12     14.41 o 
   7   5   6      152.66      143.76     11.88 o 
   9   5   6       19.05       11.55      5.52 o 
  11   5   6       42.05       33.44      7.74 o 
  13   5   6      228.15      202.51     30.88 o 
 -14   6   6        0.32       -0.82      7.19 o 
 -12   6   6       90.37      113.32     14.37 o 
 -10   6   6        9.58        5.37     10.21 o 
  -8   6   6       26.79        9.10      7.19 o 
  -6   6   6       72.80       59.17     16.11 o 
  -4   6   6       66.49       48.88     13.97 o 
  -2   6   6      122.29      126.22     19.34 o 
   0   6   6      238.67      289.65     20.50 o 
   2   6   6      362.61      378.54     22.16 o 
   4   6   6       13.20        9.31      7.79 o 
   6   6   6      256.26      240.18     38.14 o 
   8   6   6       13.37       15.07      7.10 o 
 -27   1   7       12.61       -3.22     10.21 o 
 -25   1   7       62.94       64.75     10.44 o 
 -23   1   7        6.48        3.62      5.88 o 
 -21   1   7      295.76      307.04     12.71 o 
 -19   1   7      254.89      273.59     11.81 o 
 -17   1   7      591.24      562.88     32.79 o 
 -15   1   7       12.49        7.39      3.38 o 
 -13   1   7      236.14      225.36      9.13 o 
 -11   1   7      375.90      405.52      8.27 o 
  -9   1   7     1362.67     1303.64     13.22 o 
  -7   1   7     1249.41     1245.05     22.79 o 
  -5   1   7        0.56       -0.54      2.17 o 
  -3   1   7      352.80      391.74      6.62 o 
  -1   1   7     5310.54     5472.72     26.37 o 
   1   1   7     1799.38     1920.51     15.61 o 
   3   1   7     2681.64     2712.53     18.49 o 
   5   1   7      407.23      420.99      7.49 o 
   7   1   7     1415.18     1389.15     15.96 o 
   9   1   7       91.55       95.22     10.62 o 
  11   1   7      202.58      203.10     10.85 o 
  13   1   7      128.89      123.49      9.98 o 
  15   1   7      313.51      301.01     14.67 o 
  17   1   7      190.03      180.95     16.11 o 
  19   1   7      586.48      579.03     25.44 o 
  21   1   7       45.08       76.81     12.91 o 
 -26   2   7      213.49      222.16     18.42 o 
 -24   2   7       82.56       80.89     23.90 o 
 -22   2   7      116.76      125.50     17.19 o 
 -20   2   7      134.50      111.98     11.58 o 
 -18   2   7       98.00       86.31      7.71 o 
 -16   2   7      200.71      209.92     10.98 o 
 -14   2   7      185.25      205.28     10.95 o 
 -12   2   7      892.72      935.80     15.75 o 
 -10   2   7      827.87      887.26     17.65 o 
  -8   2   7      311.92      341.21     11.04 o 
  -6   2   7     2407.89     2419.53     45.28 o 
  -4   2   7     1340.14     1401.78     20.66 o 
  -2   2   7      145.21      157.12      7.87 o 
   0   2   7      750.59      758.56     10.50 o 
   2   2   7      634.32      598.62      9.78 o 
   4   2   7      181.05      185.49      7.67 o 
   6   2   7      214.64      222.09     11.09 o 
   8   2   7      505.82      455.63     11.93 o 
  10   2   7      385.61      350.79     11.18 o 
  12   2   7      712.20      671.76     15.59 o 
  14   2   7      250.32      263.03     28.02 o 
  16   2   7      187.27      194.82     13.31 o 
  18   2   7        0.03       -0.24      4.87 o 
  20   2   7      133.15      131.29     21.75 o 
 -25   3   7      146.58      149.26     16.28 o 
 -23   3   7       49.45       61.43     10.99 o 
 -21   3   7       94.26      119.76     13.28 o 
 -19   3   7       97.10      109.26     20.68 o 
 -17   3   7      163.24      154.52     13.67 o 
 -15   3   7       36.91       30.85      5.68 o 
 -13   3   7      143.17      131.32      9.38 o 
 -11   3   7      316.98      326.20     12.07 o 
  -9   3   7      321.56      340.99     11.98 o 
  -7   3   7      169.29      172.98      9.92 o 
  -5   3   7       81.14       89.57      7.33 o 
  -3   3   7      868.70      856.80     17.64 o 
  -1   3   7     3142.11     3050.17     33.44 o 
   1   3   7      369.22      389.61     11.85 o 
   3   3   7      957.61      966.18     20.36 o 
   5   3   7      840.66      813.21     15.67 o 
   7   3   7      119.75      113.14      7.56 o 
   9   3   7      209.37      214.80      9.49 o 
  11   3   7      873.41      834.39     16.20 o 
  13   3   7        3.19       12.80      3.90 o 
  15   3   7      114.21      122.99     11.41 o 
  17   3   7      366.86      405.24     18.00 o 
  19   3   7      122.97      160.60     19.88 o 
 -22   4   7      151.77      130.14     24.44 o 
 -20   4   7      469.74      526.54     31.42 o 
 -18   4   7      302.12      307.71     20.70 o 
 -16   4   7      209.36      201.68     16.32 o 
 -14   4   7       51.33       46.12      6.68 o 
 -12   4   7      126.85      127.75     11.96 o 
 -10   4   7      265.34      281.99     14.97 o 
  -8   4   7      433.28      401.56     21.44 o 
  -6   4   7     1171.87     1162.54     22.52 o 
  -4   4   7      243.29      244.89     11.84 o 
  -2   4   7     1073.91     1110.12     31.29 o 
   0   4   7      420.60      418.36     34.91 o 
   2   4   7      896.55      874.06     46.46 o 
   4   4   7       24.61       19.27      6.04 o 
   6   4   7      447.57      475.97     16.54 o 
   8   4   7      133.65      145.82      9.79 o 
  10   4   7       54.27       67.54      7.87 o 
  12   4   7       15.39       16.32      4.85 o 
  14   4   7       57.97       41.52      6.64 o 
  16   4   7       40.39       26.67      9.15 o 
 -19   5   7       53.76       29.05     22.02 o 
 -17   5   7      136.66      125.72     55.59 o 
 -15   5   7       19.51       18.06      7.34 o 
 -13   5   7       28.14       20.72      6.96 o 
 -11   5   7      179.04      158.93     16.92 o 
  -9   5   7       16.32       12.65      6.19 o 
  -7   5   7      124.36      156.64     17.99 o 
  -5   5   7      292.79      266.21     18.66 o 
  -3   5   7      119.10      126.56     11.06 o 
  -1   5   7      457.83      468.68     20.70 o 
   1   5   7      195.82      200.34     16.92 o 
   3   5   7        2.33        5.00      5.42 o 
   5   5   7      451.27      449.87     21.46 o 
   7   5   7        8.10        4.26      5.66 o 
   9   5   7        2.28        1.24      4.95 o 
  11   5   7      111.08      106.80     11.27 o 
  13   5   7       12.29        5.94      5.32 o 
 -12   6   7       95.23       96.68     19.34 o 
 -10   6   7       93.96      141.80     21.48 o 
  -8   6   7        0.83       -1.13      6.71 o 
  -6   6   7       17.21       12.00      7.72 o 
  -4   6   7       71.27       61.77     15.58 o 
  -2   6   7       17.45        9.13     10.21 o 
   0   6   7       85.40       86.28     12.53 o 
   2   6   7      245.34      269.33     20.70 o 
   4   6   7      400.01      462.05     45.66 o 
   6   6   7       94.47       89.70     19.87 o 
 -24   0   8       61.96       78.96     14.50 o 
 -22   0   8      112.82      162.21     19.34 o 
 -20   0   8       82.78      113.33     15.58 o 
 -18   0   8      136.22      131.65     10.70 o 
 -16   0   8      100.40      111.05      9.40 o 
 -14   0   8      394.53      359.48     12.77 o 
 -12   0   8     1800.08     1695.15     25.78 o 
 -10   0   8       77.90       73.67      5.85 o 
  -8   0   8     6873.80     6879.43     87.01 o 
  -6   0   8     4031.50     3946.41     44.01 o 
  -4   0   8     1890.15     2161.38     89.70 o 
  -2   0   8     2463.28     2454.18     31.42 o 
   0   0   8     1902.61     2052.95     22.70 o 
   2   0   8      174.84      154.32      7.29 o 
   4   0   8      720.96      760.63     14.60 o 
   6   0   8      208.11      220.19      8.69 o 
   8   0   8      371.38      447.92     16.28 o 
  10   0   8     8963.39     9037.93    174.56 o 
  12   0   8     2544.66     2585.69     61.77 o 
  14   0   8      249.08      247.61     24.71 o 
  16   0   8      207.45      160.60     22.02 o 
  18   0   8      162.68      156.30     23.10 o 
  20   0   8       37.07       46.19     16.11 o 
 -25   1   8       52.60       48.40     10.02 o 
 -23   1   8      266.65      297.28     17.42 o 
 -21   1   8      531.26      549.58     16.51 o 
 -19   1   8     1571.46     1496.88     25.36 o 
 -17   1   8      515.45      505.52     14.41 o 
 -15   1   8      657.83      661.85     15.52 o 
 -13   1   8      547.76      585.47     21.52 o 
 -11   1   8     1399.99     1451.47     19.02 o 
  -9   1   8     4941.36     5171.00     43.82 o 
  -7   1   8      251.63      278.91     15.48 o 
  -5   1   8     1013.57      997.00     20.74 o 
  -3   1   8      778.71      850.21     13.09 o 
  -1   1   8      468.77      448.79      7.46 o 
   1   1   8     2148.98     2297.36     17.37 o 
   3   1   8     1513.07     1618.76     14.93 o 
   5   1   8      110.32      106.64      5.72 o 
   7   1   8     1847.89     1827.45     19.33 o 
   9   1   8     1573.44     1518.20     21.01 o 
  11   1   8       13.92       17.20      5.06 o 
  13   1   8      552.65      554.28     17.46 o 
  15   1   8      272.01      273.36     15.17 o 
  17   1   8       67.41       63.70     11.39 o 
  19   1   8      141.59      143.13     16.11 o 
  21   1   8       29.54       31.04     10.61 o 
 -26   2   8       10.39        4.68      7.10 o 
 -24   2   8       40.17       45.39      9.68 o 
 -22   2   8       73.28       84.90     12.89 o 
 -20   2   8      169.35      203.29     15.94 o 
 -18   2   8     1586.84     1529.45     56.91 o 
 -16   2   8      559.94      570.73     15.80 o 
 -14   2   8      353.88      353.68     12.38 o 
 -12   2   8       60.12       56.20      6.61 o 
 -10   2   8     1060.20     1111.65     20.46 o 
  -8   2   8      145.88      156.68     12.57 o 
  -6   2   8      935.53      955.58     18.17 o 
  -4   2   8      300.45      301.42     10.32 o 
  -2   2   8     1056.38     1047.78     18.50 o 
   0   2   8      855.03      899.04     14.73 o 
   2   2   8      347.17      393.44      9.89 o 
   4   2   8      423.90      441.25     12.25 o 
   6   2   8      201.36      228.78      9.37 o 
   8   2   8      584.58      536.65     13.38 o 
  10   2   8      608.23      539.92     14.03 o 
  12   2   8      997.61      982.83     23.03 o 
  14   2   8      205.42      218.35     13.73 o 
  16   2   8      163.87      177.80     13.41 o 
  18   2   8       12.74        7.95      5.92 o 
  20   2   8        7.37        0.72      8.54 o 
 -25   3   8       24.47       16.65      8.92 o 
 -23   3   8       90.55       88.64     20.95 o 
 -21   3   8        0.80        1.95      6.04 o 
 -19   3   8        2.17       -0.04      4.74 o 
 -17   3   8       77.57       72.39      9.21 o 
 -15   3   8      908.42      852.68     20.18 o 
 -13   3   8      192.40      192.89     11.32 o 
 -11   3   8      224.13      190.08     12.65 o 
  -9   3   8      237.18      222.21     11.14 o 
  -7   3   8       69.88       75.34      7.13 o 
  -5   3   8      159.48      155.68      9.47 o 
  -3   3   8     1154.44     1123.29     34.38 o 
  -1   3   8      488.59      469.04     13.55 o 
   1   3   8      949.97      960.46     25.25 o 
   3   3   8       41.72       34.65      5.51 o 
   5   3   8      181.24      188.48     11.57 o 
   7   3   8      574.05      578.64     17.44 o 
   9   3   8      295.67      245.83     19.08 o 
  11   3   8      453.72      417.35     13.66 o 
  13   3   8       32.44       44.35      6.32 o 
  15   3   8       24.31       20.84      8.08 o 
  17   3   8       52.56       42.09      7.85 o 
 -22   4   8        0.67        0.92      7.23 o 
 -20   4   8      195.84      218.28     18.28 o 
 -18   4   8      272.13      281.15     42.16 o 
 -16   4   8       94.52       71.25     10.63 o 
 -14   4   8      233.34      225.41     13.44 o 
 -12   4   8      128.20      118.11     16.38 o 
 -10   4   8      134.43      123.06      9.82 o 
  -8   4   8       54.02       49.36      6.71 o 
  -6   4   8      587.66      589.64     18.46 o 
  -4   4   8      514.60      490.19     15.48 o 
  -2   4   8       19.72       19.36      4.98 o 
   0   4   8      197.12      182.06     14.21 o 
   2   4   8       66.95       58.57      9.12 o 
   4   4   8      597.27      565.16     37.87 o 
   6   4   8      199.60      189.12     12.75 o 
   8   4   8       83.90       70.05      8.81 o 
  10   4   8       40.49       33.07     14.50 o 
  12   4   8       30.14       21.16      8.43 o 
  14   4   8       27.43       24.09      6.61 o 
 -19   5   8      139.42      132.62     16.11 o 
 -17   5   8       28.62        8.07      7.72 o 
 -15   5   8       40.80       45.95     12.62 o 
 -13   5   8      103.15       93.64     12.72 o 
 -11   5   8       32.75       28.36     19.87 o 
  -9   5   8       19.19        9.21     12.62 o 
  -7   5   8      127.54      126.63     14.50 o 
  -5   5   8       93.10       85.10      8.89 o 
  -3   5   8      349.69      356.25     18.61 o 
  -1   5   8      153.21      138.10     13.86 o 
   1   5   8      318.65      361.66     22.56 o 
   3   5   8       10.23        4.03      6.08 o 
   5   5   8       29.62       16.90      7.34 o 
   7   5   8       92.39       94.37     12.90 o 
   9   5   8       30.27       28.38      8.77 o 
  11   5   8      342.46      402.77     24.01 o 
 -12   6   8       54.02       46.19     16.11 o 
 -10   6   8      171.85      173.95     17.04 o 
  -8   6   8       23.02       16.02      8.25 o 
  -6   6   8       23.88        9.67     11.28 o 
  -4   6   8       15.93       10.21     11.28 o 
  -2   6   8       44.64       61.77     16.65 o 
   0   6   8      227.72      235.26     19.15 o 
   2   6   8      134.34      135.63     26.59 o 
   4   6   8       15.63        2.81      8.00 o 
 -25   1   9       38.49       38.14     12.35 o 
 -23   1   9       49.05       49.42     13.43 o 
 -21   1   9       77.32       65.00      7.74 o 
 -19   1   9      359.57      368.83     13.22 o 
 -17   1   9       74.66       56.90      6.78 o 
 -15   1   9      215.53      231.17     11.60 o 
 -13   1   9       99.83       94.74      7.33 o 
 -11   1   9      225.03      235.41     17.06 o 
  -9   1   9      572.41      577.96     14.97 o 
  -7   1   9      502.76      479.43     13.40 o 
  -5   1   9      443.31      434.62     12.68 o 
  -3   1   9     1672.45     1730.61     20.85 o 
  -1   1   9      243.54      236.02      7.22 o 
   1   1   9     2107.84     2042.37     17.38 o 
   3   1   9      717.96      706.16     15.13 o 
   5   1   9       89.42       88.15      5.48 o 
   7   1   9      118.96       99.62      6.02 o 
   9   1   9     1593.74     1597.28     27.95 o 
  11   1   9       39.85       38.65      6.21 o 
  13   1   9       30.29       28.76      7.02 o 
  15   1   9      146.47      135.38     17.72 o 
  17   1   9       15.51       16.92      8.36 o 
  19   1   9      140.62      167.48     27.39 o 
 -26   2   9      132.23      150.16     31.15 o 
 -24   2   9       21.14       22.66      8.25 o 
 -22   2   9      166.78      149.17     14.37 o 
 -20   2   9      412.20      416.89     15.38 o 
 -18   2   9      479.98      497.33     21.41 o 
 -16   2   9      125.46      129.24     12.23 o 
 -14   2   9      119.68      143.81      9.49 o 
 -12   2   9      562.21      588.74     34.32 o 
 -10   2   9     1028.33     1037.80     20.87 o 
  -8   2   9      461.40      448.12     13.82 o 
  -6   2   9        9.71       11.04      4.02 o 
  -4   2   9      835.26      855.91     24.24 o 
  -2   2   9      456.31      463.15     13.15 o 
   0   2   9     1164.96     1100.97     17.11 o 
   2   2   9      566.67      522.70     14.77 o 
   4   2   9      116.18      114.75      8.64 o 
   6   2   9      198.80      190.56     11.21 o 
   8   2   9       27.18       31.75      5.03 o 
  10   2   9      137.92      140.70     16.05 o 
  12   2   9       88.92      104.60      9.88 o 
  14   2   9      198.70      184.88     13.33 o 
  16   2   9      231.68      252.02     16.36 o 
  18   2   9      258.91      310.52     22.92 o 
 -25   3   9       94.47      119.24     15.18 o 
 -23   3   9        6.83        3.73      6.80 o 
 -21   3   9      131.15      108.81     13.10 o 
 -19   3   9      218.78      228.65     17.36 o 
 -17   3   9        5.30       -3.92      4.01 o 
 -15   3   9       55.01       51.38      6.81 o 
 -13   3   9      166.17      173.10     11.18 o 
 -11   3   9      815.27      811.94     33.00 o 
  -9   3   9     1067.97     1039.19     21.80 o 
  -7   3   9      976.98      947.38     20.46 o 
  -5   3   9      100.09      107.46     13.54 o 
  -3   3   9      140.25      129.77      9.08 o 
  -1   3   9     2079.46     2093.46     29.51 o 
   1   3   9     1109.95     1047.88     27.34 o 
   3   3   9       62.39       62.25      7.22 o 
   5   3   9      434.74      383.53     14.46 o 
   7   3   9      295.75      293.24     16.20 o 
   9   3   9       39.82       40.68      8.01 o 
  11   3   9      240.54      241.11     15.69 o 
  13   3   9       38.33       30.24      8.54 o 
  15   3   9       35.23       35.18     11.82 o 
  17   3   9      226.74      216.49     19.94 o 
 -22   4   9       23.56       24.15      9.25 o 
 -20   4   9      228.03      260.86     20.12 o 
 -18   4   9      187.78      173.65     17.99 o 
 -16   4   9       77.15       69.21      8.74 o 
 -14   4   9      339.43      343.79     19.75 o 
 -12   4   9      190.15      147.26     16.11 o 
 -10   4   9      176.73      192.92     14.96 o 
  -8   4   9      193.17      183.68     11.84 o 
  -6   4   9       46.52       41.06      6.60 o 
  -4   4   9      410.95      441.34     17.05 o 
  -2   4   9      431.63      419.66     18.77 o 
   0   4   9      124.20      123.33     31.15 o 
   2   4   9      230.01      240.04     17.46 o 
   4   4   9      571.86      601.78     32.76 o 
   6   4   9       13.53        9.34      6.38 o 
   8   4   9      114.43      116.70     11.68 o 
  10   4   9      329.95      343.94     23.13 o 
  12   4   9       50.82       52.93      8.41 o 
  14   4   9      129.91      138.54     12.93 o 
 -17   5   9       14.26        3.35     11.55 o 
 -15   5   9        7.37        7.60      6.45 o 
 -13   5   9       30.72       26.95     10.74 o 
 -11   5   9       54.43       45.66     10.47 o 
  -9   5   9       90.43       82.71     11.54 o 
  -7   5   9      176.63      181.68     15.95 o 
  -5   5   9       97.28      100.88      9.89 o 
  -3   5   9       80.18       74.34     19.07 o 
  -1   5   9      371.29      386.73     29.00 o 
   1   5   9      102.38      107.22     13.10 o 
   3   5   9       21.29        4.03      6.08 o 
   5   5   9      406.31      444.20     32.23 o 
   7   5   9       10.70       14.48      7.95 o 
   9   5   9        0.15       -2.42      6.56 o 
  -8   6   9       55.66       35.99      9.87 o 
  -6   6   9       58.24       51.03     16.11 o 
  -4   6   9        0.61        7.52     11.82 o 
  -2   6   9      149.32      157.43     17.99 o 
   0   6   9      120.92      132.50     15.76 o 
 -24   0  10       85.02       77.35     15.58 o 
 -22   0  10      206.87      152.54     19.34 o 
 -20   0  10      317.12      280.91     22.02 o 
 -18   0  10       22.11       25.24      9.13 o 
 -16   0  10      307.79      316.36     22.02 o 
 -14   0  10     1650.99     1561.41     45.12 o 
 -12   0  10     1666.39     1652.72     45.66 o 
 -10   0  10      163.70      163.82     16.65 o 
  -8   0  10      878.40      873.45     26.05 o 
  -6   0  10     2245.62     2462.18     42.43 o 
  -4   0  10     1350.02     1289.70     26.89 o 
  -2   0  10     1237.04     1293.12     19.65 o 
   0   0  10     2618.50     2829.22     30.19 o 
   2   0  10     2193.20     2175.26     27.03 o 
   4   0  10     1634.00     1668.16     27.06 o 
   6   0  10     1381.15     1345.04     28.48 o 
   8   0  10      460.35      438.63     17.84 o 
  10   0  10     1033.35     1090.80     27.90 o 
  12   0  10       97.65       93.46     16.65 o 
  14   0  10       92.63      100.98     18.80 o 
  16   0  10       18.49       22.02     11.82 o 
  18   0  10        2.10       -9.13      9.13 o 
 -27   1  10      149.59      168.66     23.63 o 
 -25   1  10       28.19       37.60     13.43 o 
 -23   1  10       25.85       21.47     15.04 o 
 -21   1  10      577.25      572.75     21.99 o 
 -19   1  10        3.47        4.45      5.42 o 
 -17   1  10      161.33      154.16     23.90 o 
 -15   1  10      646.36      608.18     16.80 o 
 -13   1  10     2217.48     2213.92     28.93 o 
 -11   1  10     1050.81     1052.91     21.37 o 
  -9   1  10      672.77      663.76     16.88 o 
  -7   1  10      825.70      813.22     18.06 o 
  -5   1  10       72.32       76.45      7.02 o 
  -3   1  10       74.48       81.35      6.98 o 
  -1   1  10     1129.97     1148.59     17.70 o 
   1   1  10      576.61      552.07     11.22 o 
   3   1  10      492.02      488.32     10.47 o 
   5   1  10     1407.94     1400.26     17.94 o 
   7   1  10     3530.29     3406.92     41.17 o 
   9   1  10       29.76       29.38      5.85 o 
  11   1  10      583.60      577.09     27.90 o 
  13   1  10      182.18      187.38     12.97 o 
  15   1  10      201.05      241.05     19.18 o 
  17   1  10      169.31      143.00     16.14 o 
 -26   2  10       45.86       38.67     14.50 o 
 -24   2  10      187.73      170.80     23.10 o 
 -22   2  10      188.47      194.68     21.75 o 
 -20   2  10       70.30       53.30      7.47 o 
 -18   2  10       78.19       88.97      8.55 o 
 -16   2  10      114.62      119.93     18.27 o 
 -14   2  10       42.61       43.70      5.37 o 
 -12   2  10      394.14      363.67     13.74 o 
 -10   2  10      308.28      297.66     15.14 o 
  -8   2  10       62.16       56.26      6.77 o 
  -6   2  10      312.71      322.04     12.26 o 
  -4   2  10        5.23        5.46      4.66 o 
  -2   2  10      598.78      579.79     15.42 o 
   0   2  10       10.99        9.22      3.20 o 
   2   2  10      189.89      221.02     11.92 o 
   4   2  10      614.46      598.97     16.69 o 
   6   2  10     1049.76     1028.05     22.42 o 
   8   2  10      984.04      927.55     21.71 o 
  10   2  10       76.21       82.31     11.01 o 
  12   2  10      168.45      202.67     17.08 o 
  14   2  10       20.50       17.53      6.10 o 
  16   2  10      463.82      500.74     19.62 o 
 -23   3  10       24.23       13.82     12.89 o 
 -21   3  10       83.96       64.55     10.61 o 
 -19   3  10      320.15      304.87     15.43 o 
 -17   3  10       75.00       86.26      9.16 o 
 -15   3  10      224.58      227.05     11.44 o 
 -13   3  10      366.45      361.48     19.62 o 
 -11   3  10     1196.85     1148.02     23.97 o 
  -9   3  10      453.53      427.51     18.37 o 
  -7   3  10      927.53      942.06     24.70 o 
  -5   3  10      548.08      524.79     15.88 o 
  -3   3  10      847.73      821.40     21.56 o 
  -1   3  10       30.24       44.28     13.70 o 
   1   3  10      246.57      257.69     21.75 o 
   3   3  10       20.98       21.71      5.33 o 
   5   3  10      655.48      635.73     24.61 o 
   7   3  10       11.51        7.86      4.75 o 
   9   3  10      122.12      132.22     14.66 o 
  11   3  10       68.36       72.56      9.32 o 
  13   3  10      158.70      191.00     22.56 o 
  15   3  10       31.69       30.64      9.47 o 
 -20   4  10      125.51      132.36     35.18 o 
 -18   4  10       13.03       10.77      6.96 o 
 -16   4  10       40.97       28.98      8.87 o 
 -14   4  10       92.23       69.82     10.82 o 
 -12   4  10      355.06      355.90     40.28 o 
 -10   4  10      136.06      132.04     10.70 o 
  -8   4  10      134.50      143.88     12.80 o 
  -6   4  10       27.85       18.44      5.58 o 
  -4   4  10      274.73      250.32     13.71 o 
  -2   4  10      600.17      594.46     22.98 o 
   0   4  10       14.69        8.35      8.06 o 
   2   4  10      125.20       99.80     21.48 o 
   4   4  10        1.30        2.43      5.66 o 
   6   4  10       55.96       65.32     10.78 o 
   8   4  10       53.24       31.10      7.21 o 
  10   4  10       29.84       24.49      6.86 o 
  12   4  10       12.75       14.77      6.81 o 
 -17   5  10       19.36       19.94      8.90 o 
 -15   5  10       80.16       90.79     15.31 o 
 -13   5  10        9.21       17.07     13.16 o 
 -11   5  10      126.21      115.16     13.66 o 
  -9   5  10      154.44      117.32     13.48 o 
  -7   5  10       12.72       11.36      5.85 o 
  -5   5  10       14.98        7.75      7.02 o 
  -3   5  10      116.31      123.34     29.00 o 
  -1   5  10        9.64        1.97      7.25 o 
   1   5  10      376.91      407.16     21.82 o 
   3   5  10       23.93        5.66      7.23 o 
   5   5  10      310.04      339.00     23.34 o 
   7   5  10       48.32       50.75     11.58 o 
 -27   1  11        8.30       17.19     12.89 o 
 -25   1  11      131.48      125.15     20.41 o 
 -23   1  11       81.26       69.66     10.99 o 
 -21   1  11      142.38      157.55     14.80 o 
 -19   1  11      158.53      189.24     52.64 o 
 -17   1  11       33.11       30.52      7.19 o 
 -15   1  11      419.03      437.54     19.07 o 
 -13   1  11        2.12        7.19      5.50 o 
 -11   1  11      277.13      274.20     13.18 o 
  -9   1  11       97.22       87.51      8.34 o 
  -7   1  11      420.29      420.78     17.67 o 
  -5   1  11      874.04      856.82     19.49 o 
  -3   1  11      791.32      809.34     16.24 o 
  -1   1  11      591.16      587.32     12.04 o 
   1   1  11      457.11      458.16     10.79 o 
   3   1  11      609.01      616.31     18.77 o 
   5   1  11      493.63      522.24     13.57 o 
   7   1  11      115.40      135.15     12.85 o 
   9   1  11       46.54       43.66      7.12 o 
  11   1  11      142.39      155.43     12.99 o 
  13   1  11      220.01      275.79     32.23 o 
  15   1  11      124.39      125.96     24.44 o 
  17   1  11      263.53      291.33     22.37 o 
 -26   2  11       66.27       53.71     16.65 o 
 -24   2  11       15.90        7.52     10.74 o 
 -22   2  11      111.62      101.66     13.10 o 
 -20   2  11       31.73       31.09      8.16 o 
 -18   2  11      127.00      130.53     10.89 o 
 -16   2  11      369.18      373.72     14.20 o 
 -14   2  11       59.83       61.55      6.30 o 
 -12   2  11       74.58       63.37      7.52 o 
 -10   2  11      338.16      321.95     14.10 o 
  -8   2  11       54.58       51.18      6.81 o 
  -6   2  11      560.92      545.91     16.17 o 
  -4   2  11       46.06       60.39      7.08 o 
  -2   2  11      768.38      810.35     18.85 o 
   0   2  11      736.60      718.60     23.16 o 
   2   2  11       69.85       85.78      8.09 o 
   4   2  11        5.01        0.81      3.70 o 
   6   2  11      787.48      751.87     29.90 o 
   8   2  11      135.47      143.34     11.14 o 
  10   2  11       55.85       67.61     10.78 o 
  12   2  11      216.29      231.62     18.60 o 
  14   2  11      200.16      208.52     18.35 o 
  16   2  11        3.22       11.82     11.82 o 
 -23   3  11       78.31       73.58     12.34 o 
 -21   3  11        1.79       14.42      7.23 o 
 -19   3  11       96.77       92.61     10.03 o 
 -17   3  11      244.17      260.11     15.08 o 
 -15   3  11      321.45      308.45     13.14 o 
 -13   3  11      161.01      132.01     13.83 o 
 -11   3  11      104.28       95.74     15.54 o 
  -9   3  11      698.48      689.36     19.23 o 
  -7   3  11      433.82      434.39     19.08 o 
  -5   3  11      549.34      516.54     16.36 o 
  -3   3  11       79.96       56.44      7.46 o 
  -1   3  11      292.86      235.16     16.70 o 
   1   3  11       49.06       41.64      8.33 o 
   3   3  11       59.27       68.55      8.36 o 
   5   3  11      116.75      119.42     10.61 o 
   7   3  11      210.58      202.34     15.35 o 
   9   3  11        7.67        8.09      5.29 o 
  11   3  11       29.28       39.90      9.47 o 
  13   3  11       50.32       40.51     10.40 o 
 -20   4  11       87.95      109.73     14.04 o 
 -18   4  11      133.14      138.65     12.28 o 
 -16   4  11       83.11       97.81     15.33 o 
 -14   4  11      118.62      153.11     15.19 o 
 -12   4  11      377.16      367.82     26.11 o 
 -10   4  11       85.71       74.41      8.84 o 
  -8   4  11      101.37      105.07     10.71 o 
  -6   4  11      212.73      197.74     12.99 o 
  -4   4  11      336.39      333.59     33.57 o 
  -2   4  11      429.32      434.16     40.55 o 
   0   4  11       21.78        7.56      6.96 o 
   2   4  11      326.65      316.38     27.66 o 
   4   4  11       90.55       88.98     29.00 o 
   6   4  11       70.99       53.86     15.85 o 
   8   4  11       55.04       52.28      8.53 o 
  10   4  11      105.46       90.61     10.87 o 
 -15   5  11       47.18       36.88      8.37 o 
 -13   5  11       19.03       11.04      8.33 o 
 -11   5  11      103.46       88.37     12.72 o 
  -9   5  11        7.66        7.24     10.47 o 
  -7   5  11       14.23       23.94      9.30 o 
  -5   5  11       30.73       30.27      9.47 o 
  -3   5  11      156.74      138.28     15.18 o 
  -1   5  11      455.55      485.40     23.74 o 
   1   5  11      133.92      169.21     16.90 o 
   3   5  11        0.69       -1.38      6.96 o 
   5   5  11       16.32        7.77     12.35 o 
 -26   0  12      476.96      496.30     33.84 o 
 -24   0  12      246.75      240.63     26.86 o 
 -22   0  12      436.93      453.33     29.54 o 
 -20   0  12      413.44      417.34     28.47 o 
 -18   0  12      301.87      292.19     26.86 o 
 -16   0  12      184.10      191.75     21.48 o 
 -14   0  12       30.28       19.87      9.13 o 
 -12   0  12     1342.03     1393.83     45.12 o 
 -10   0  12      643.09      576.33     29.00 o 
  -8   0  12       74.83       77.92     12.09 o 
  -6   0  12      373.13      354.50     17.25 o 
  -4   0  12     1101.65     1161.97     28.80 o 
  -2   0  12       15.47       15.87      6.19 o 
   0   0  12     1449.86     1413.44     31.03 o 
   2   0  12     1001.91      972.40     25.53 o 
   4   0  12     2642.75     2611.48     62.84 o 
   6   0  12     1238.58     1327.16     50.76 o 
   8   0  12      240.07      251.76     18.26 o 
  10   0  12      325.71      323.35     28.47 o 
  12   0  12       28.74       33.30     12.89 o 
  14   0  12      122.29      121.39     21.48 o 
 -25   1  12      414.93      424.47     22.02 o 
 -23   1  12      204.80      186.42     27.93 o 
 -21   1  12      139.42      133.97     23.36 o 
 -19   1  12      212.10      214.43     16.70 o 
 -17   1  12      198.14      203.89     30.08 o 
 -15   1  12      326.62      311.69     17.51 o 
 -13   1  12      125.03      116.02     11.76 o 
 -11   1  12      453.44      421.87     15.15 o 
  -9   1  12      673.71      691.12     18.66 o 
  -7   1  12      245.06      245.50     17.48 o 
  -5   1  12      645.02      646.66     17.61 o 
  -3   1  12       43.57       31.10      5.35 o 
  -1   1  12      817.39      776.69     15.85 o 
   1   1  12     1332.48     1326.76     18.49 o 
   3   1  12     1040.81     1047.15     19.11 o 
   5   1  12      503.67      527.77     16.30 o 
   7   1  12      148.19      136.96     13.66 o 
   9   1  12       90.16       87.04     11.77 o 
  11   1  12       24.25       22.29      7.98 o 
  13   1  12       61.59       34.91     13.97 o 
  15   1  12       83.93      131.06     22.56 o 
 -24   2  12       82.10      109.57     21.48 o 
 -22   2  12       65.80       52.37     16.65 o 
 -20   2  12       45.68       52.63     10.06 o 
 -18   2  12       79.38       71.73     10.78 o 
 -16   2  12      165.20      184.28     15.35 o 
 -14   2  12       37.63       33.53      5.46 o 
 -12   2  12      512.96      499.16     16.95 o 
 -10   2  12       89.74       77.78      8.47 o 
  -8   2  12      957.22      977.32     22.41 o 
  -6   2  12      612.34      606.29     26.81 o 
  -4   2  12      256.23      246.41     18.07 o 
  -2   2  12      578.87      582.24     16.76 o 
   0   2  12       28.77       35.67     13.16 o 
   2   2  12      927.19      873.00     21.31 o 
   4   2  12      134.09      126.87     10.22 o 
   6   2  12       63.06       46.82      7.31 o 
   8   2  12       48.29       51.79     11.55 o 
  10   2  12       42.87       40.58      9.30 o 
  12   2  12      134.93      159.73     16.32 o 
  14   2  12       53.14       47.52     10.99 o 
 -23   3  12       74.83       42.97     16.11 o 
 -21   3  12       60.69       46.01     22.02 o 
 -19   3  12       54.35       46.42      8.11 o 
 -17   3  12      160.86      147.19     12.06 o 
 -15   3  12      570.12      599.00     19.07 o 
 -13   3  12      574.71      588.72     19.63 o 
 -11   3  12       62.70       51.11      8.06 o 
  -9   3  12      218.36      199.18     16.06 o 
  -7   3  12       26.09       25.38      5.90 o 
  -5   3  12      128.68      123.08     10.28 o 
  -3   3  12      181.86      189.57     23.10 o 
  -1   3  12      774.62      728.33     25.62 o 
   1   3  12       38.16       60.67      9.79 o 
   3   3  12       28.53       32.97     10.21 o 
   5   3  12      168.21      159.48     14.80 o 
   7   3  12      105.22      120.62     11.42 o 
   9   3  12      163.82      132.94     12.12 o 
  11   3  12       75.92       63.87     11.92 o 
 -18   4  12        3.56        5.03      5.90 o 
 -16   4  12        4.37        6.69      5.68 o 
 -14   4  12      255.50      244.12     19.37 o 
 -12   4  12      108.53       91.55     10.25 o 
 -10   4  12        0.64        8.79      5.79 o 
  -8   4  12       28.59       13.25      5.90 o 
  -6   4  12      183.59      177.92     12.87 o 
  -4   4  12      147.52      174.43     24.98 o 
  -2   4  12      123.69      112.82     13.48 o 
   0   4  12        4.12        2.69      6.84 o 
   2   4  12      184.83      196.76     17.47 o 
   4   4  12       24.36       25.22      8.54 o 
   6   4  12        2.87       -2.43      9.94 o 
   8   4  12        6.41        6.14      6.76 o 
 -13   5  12        5.31        4.38      8.54 o 
 -11   5  12       39.43       43.59     10.63 o 
  -9   5  12       47.88       39.36     10.02 o 
  -7   5  12      225.45      232.09     19.18 o 
  -5   5  12       22.93       13.76      8.54 o 
  -3   5  12      223.18      220.32     19.53 o 
  -1   5  12       47.15       40.25     16.11 o 
   1   5  12      102.18      108.31     15.19 o 
 -25   1  13       35.50       39.04     10.61 o 
 -23   1  13       15.63       11.34     11.01 o 
 -21   1  13       28.42       42.74     10.06 o 
 -19   1  13      137.57      132.05     14.04 o 
 -17   1  13       39.26       46.43     12.89 o 
 -15   1  13       26.89       21.17      7.02 o 
 -13   1  13      226.53      250.37     17.46 o 
 -11   1  13      236.59      256.19     22.15 o 
  -9   1  13       10.24       13.12      5.29 o 
  -7   1  13      130.78      131.62     14.55 o 
  -5   1  13      566.88      556.68     22.59 o 
  -3   1  13      777.07      822.47     18.53 o 
  -1   1  13       91.09      105.37      8.17 o 
   1   1  13       14.82       10.34      4.42 o 
   3   1  13       92.36       87.52      7.67 o 
   5   1  13       83.57       94.25     11.77 o 
   7   1  13       98.60       88.07     11.96 o 
   9   1  13       38.71       41.92     13.97 o 
  11   1  13      153.54      155.76     23.10 o 
  13   1  13       94.15      131.06     22.02 o 
 -24   2  13      106.88      101.25     17.19 o 
 -22   2  13       36.76       38.40     10.25 o 
 -20   2  13      143.41      139.44     14.77 o 
 -18   2  13       27.90       36.76      9.12 o 
 -16   2  13       27.15       26.49     10.21 o 
 -14   2  13      503.60      523.93     18.35 o 
 -12   2  13       71.61       60.89      8.30 o 
 -10   2  13        8.61        7.06      5.16 o 
  -8   2  13      277.44      261.35     19.04 o 
  -6   2  13      272.36      258.10     13.33 o 
  -4   2  13      388.31      390.56     15.13 o 
  -2   2  13      456.00      402.85     19.33 o 
   0   2  13      187.38      187.15     15.56 o 
   2   2  13      113.98      125.69     12.66 o 
   4   2  13      149.60      126.85     10.94 o 
   6   2  13       15.18       17.72      6.01 o 
   8   2  13      306.01      298.65     21.48 o 
  10   2  13      141.78      142.80     15.68 o 
  12   2  13      198.44      177.54     17.80 o 
 -21   3  13      145.81      171.20     17.72 o 
 -19   3  13       72.43       83.39     18.26 o 
 -17   3  13       66.55       45.69     10.23 o 
 -15   3  13      706.44      711.82     22.12 o 
 -13   3  13      251.11      242.46     15.40 o 
 -11   3  13      283.83      289.61     16.32 o 
  -9   3  13        4.60        1.34      4.81 o 
  -7   3  13      286.68      283.86     14.75 o 
  -5   3  13      135.59      129.74     10.87 o 
  -3   3  13      216.80      224.31     17.46 o 
  -1   3  13      130.05      131.67     13.83 o 
   1   3  13      129.58      113.72     13.29 o 
   3   3  13       70.74       67.27     11.08 o 
   5   3  13       16.31       11.70      6.27 o 
   7   3  13        2.26        2.02      5.46 o 
   9   3  13       54.12       75.54     12.85 o 
 -18   4  13       10.01       29.00     12.89 o 
 -16   4  13      128.28      123.42     11.98 o 
 -14   4  13       96.24      109.63     15.58 o 
 -12   4  13      108.46      114.22     12.49 o 
 -10   4  13       19.49       14.43      6.53 o 
  -8   4  13        5.74        5.98      5.77 o 
  -6   4  13       49.52       48.64     10.63 o 
  -4   4  13      937.88      938.85     31.67 o 
  -2   4  13       65.06       86.93     12.90 o 
   0   4  13        8.76       12.87      7.95 o 
   2   4  13       67.54       95.88     13.48 o 
   4   4  13      118.34      135.53     15.57 o 
   6   4  13        0.48       -4.82      7.10 o 
  -7   5  13      328.44      361.94     24.86 o 
  -5   5  13       79.64       75.00     18.53 o 
 -24   0  14       51.34       55.32     16.65 o 
 -22   0  14        6.41        1.61      9.67 o 
 -20   0  14        1.26        4.83      9.13 o 
 -18   0  14      638.40      659.05     36.52 o 
 -16   0  14      762.17      813.20     39.21 o 
 -14   0  14        2.86        2.69      9.13 o 
 -12   0  14      224.79      229.89     24.17 o 
 -10   0  14      834.83      895.92     38.67 o 
  -8   0  14      234.72      232.71     17.25 o 
  -6   0  14      198.74      197.07     16.92 o 
  -4   0  14      693.52      701.76     56.13 o 
  -2   0  14      771.88      766.02     25.31 o 
   0   0  14     1061.56     1015.45     72.24 o 
   2   0  14       22.20        4.83     10.21 o 
   4   0  14       30.67       36.52     12.89 o 
   6   0  14      113.40      104.74     18.26 o 
 -23   1  14      106.81      106.16     14.05 o 
 -21   1  14       62.45       75.20     12.15 o 
 -19   1  14        7.39        3.87      8.86 o 
 -17   1  14      173.66      174.93     17.19 o 
 -15   1  14        1.89       -6.15      7.52 o 
 -13   1  14      132.95      163.69     15.14 o 
 -11   1  14      147.70      111.74     10.29 o 
  -9   1  14      326.87      290.79     14.84 o 
  -7   1  14     1192.34     1184.48     26.09 o 
  -5   1  14      136.57      151.68     11.59 o 
  -3   1  14       61.66       73.19      7.57 o 
  -1   1  14      703.69      674.04     20.04 o 
   1   1  14        4.57       -2.94      4.85 o 
   3   1  14      151.18      131.04     13.67 o 
   5   1  14      286.15      259.43     28.47 o 
   7   1  14      151.33      129.98     20.41 o 
   9   1  14       50.86       47.12     10.61 o 
  11   1  14      153.69      199.81     26.32 o 
 -22   2  14       20.46       15.35      9.30 o 
 -20   2  14      157.70      163.72     21.48 o 
 -18   2  14       33.27       13.24      7.87 o 
 -16   2  14       45.35       43.91     16.38 o 
 -14   2  14      101.01       82.29      9.58 o 
 -12   2  14       12.76       10.04      5.70 o 
 -10   2  14        1.83       -0.27      4.57 o 
  -8   2  14      688.44      672.96     56.93 o 
  -6   2  14      139.66      139.07     16.59 o 
  -4   2  14       48.31       33.66      6.66 o 
  -2   2  14       71.23       84.37     11.39 o 
   0   2  14      142.08      150.13     14.81 o 
   2   2  14       86.51      103.57     10.30 o 
   4   2  14       73.59       73.75      9.34 o 
   6   2  14      207.31      217.67     38.14 o 
   8   2  14       63.09       67.13     28.20 o 
  10   2  14       34.61       45.10     10.44 o 
 -19   3  14       78.56       67.89     12.62 o 
 -17   3  14      384.42      398.69     29.54 o 
 -15   3  14       16.82       10.46      6.71 o 
 -13   3  14       98.36      101.02     12.92 o 
 -11   3  14       51.68       46.18      8.18 o 
  -9   3  14      247.75      229.35     28.48 o 
  -7   3  14        4.21        0.46      4.85 o 
  -5   3  14      196.25      180.26     16.49 o 
  -3   3  14       39.25       40.37     10.06 o 
  -1   3  14       94.20       84.08     12.34 o 
   1   3  14       15.34       20.33      7.78 o 
   3   3  14       37.70       30.99      9.68 o 
   5   3  14      102.64      122.15     12.16 o 
   7   3  14       68.11       85.91     13.48 o 
 -14   4  14       12.63       -0.67      6.76 o 
 -12   4  14      159.21      153.09     13.71 o 
 -10   4  14       30.14        9.15      9.74 o 
  -8   4  14       12.09        8.80      8.54 o 
  -6   4  14       43.10       39.46     10.55 o 
  -4   4  14       16.84       12.59      9.67 o 
  -2   4  14       41.50       38.51     15.04 o 
   0   4  14       31.48       16.18     12.35 o 
   2   4  14      142.19      117.63     20.68 o 
 -21   1  15      114.75      148.72     16.49 o 
 -19   1  15      120.57      106.19     13.83 o 
 -17   1  15      101.98       92.34     13.97 o 
 -15   1  15       50.84       38.54      9.47 o 
 -13   1  15      245.57      279.50     19.74 o 
 -11   1  15      154.71      172.25     13.23 o 
  -9   1  15      278.53      279.55     16.12 o 
  -7   1  15       92.21       89.72     12.91 o 
  -5   1  15      165.27      141.96     12.37 o 
  -3   1  15        6.29        4.03      5.21 o 
  -1   1  15      262.60      259.48     15.50 o 
   1   1  15       89.60       92.08     10.53 o 
   3   1  15       26.34       15.04     12.89 o 
   5   1  15       46.57       49.42     15.58 o 
   7   1  15      193.97      268.56     30.08 o 
 -20   2  15      157.74      190.97     20.68 o 
 -18   2  15       75.63       55.86     13.97 o 
 -16   2  15       11.04        4.55      7.19 o 
 -14   2  15       29.93       15.14      6.81 o 
 -12   2  15      166.59      190.62     34.04 o 
 -10   2  15      326.23      336.20     18.19 o 
  -8   2  15      164.40      175.33     13.11 o 
  -6   2  15        1.97        1.18      6.56 o 
  -4   2  15      200.88      200.95     25.78 o 
  -2   2  15        3.30       -0.26      6.26 o 
   0   2  15      234.74      201.66     22.83 o 
   2   2  15      403.08      430.09     23.90 o 
   4   2  15      197.76      209.48     26.86 o 
   6   2  15      586.84      648.23     27.49 o 
 -17   3  15      131.05      143.25     16.11 o 
 -15   3  15       25.30       13.47      7.06 o 
 -13   3  15        3.36       -2.61      5.97 o 
 -11   3  15      101.06       99.39     21.40 o 
  -9   3  15       61.03       70.76     10.16 o 
  -7   3  15       27.63       22.35      7.02 o 
  -5   3  15       15.74        5.03      9.40 o 
  -3   3  15       21.13       16.29      8.54 o 
  -1   3  15       45.05       28.64      9.47 o 
   1   3  15      148.71      152.37     20.68 o 
   3   3  15      168.82      157.80     16.74 o 
 -10   4  15      507.46      528.91     21.15 o 
  -8   4  15        8.92        5.33      9.30 o 
  -6   4  15       61.12       49.83     11.54 o 
  -4   4  15      107.96       85.53     14.15 o 
 -20   0  16      139.28      100.44     19.87 o 
 -18   0  16        6.68       -3.76     10.21 o 
 -16   0  16       63.40       45.66     14.50 o 
 -14   0  16      131.77      163.82     23.10 o 
 -12   0  16      438.21      496.84     32.76 o 
 -10   0  16       89.85       83.79     17.19 o 
  -8   0  16       62.77       60.76     16.65 o 
  -6   0  16       90.30       81.35     13.43 o 
  -4   0  16      229.42      221.47     30.35 o 
  -2   0  16      573.37      552.56     25.78 o 
   0   0  16       12.28        4.83     12.89 o 
   2   0  16      172.96      173.49     25.78 o 
   4   0  16      448.72      520.47     35.45 o 
 -19   1  16      216.72      259.62     21.08 o 
 -17   1  16       43.71       62.58     11.77 o 
 -15   1  16       23.71       20.15      8.71 o 
 -13   1  16      119.31      118.96     14.50 o 
 -11   1  16      416.53      439.09     21.08 o 
  -9   1  16       67.94       60.37      8.91 o 
  -7   1  16      239.67      219.42     14.83 o 
  -5   1  16       26.57       33.19      7.39 o 
  -3   1  16        9.56        2.85      7.40 o 
  -1   1  16      187.56      188.56     14.24 o 
   1   1  16      195.57      212.16     26.86 o 
   3   1  16      110.69      126.22     22.56 o 
   5   1  16       72.87       68.21     18.26 o 
 -18   2  16        7.01        8.24      8.11 o 
 -16   2  16      135.72      161.43     17.04 o 
 -14   2  16        7.20       10.13      6.40 o 
 -12   2  16       23.20        8.31      6.50 o 
 -10   2  16       83.09       82.88     17.13 o 
  -8   2  16      201.67      214.88     15.06 o 
  -6   2  16      139.49      119.91     11.76 o 
  -4   2  16       25.54       21.68      9.30 o 
  -2   2  16      284.46      254.00     20.34 o 
   0   2  16      295.49      305.62     51.56 o 
   2   2  16       96.53       87.69     13.66 o 
   4   2  16       33.95       50.49     16.11 o 
 -15   3  16       27.99       24.17     15.58 o 
 -13   3  16      112.55       97.09     12.26 o 
 -11   3  16       14.70        5.22      8.57 o 
  -9   3  16        7.85       10.49      6.97 o 
  -7   3  16       72.53       54.89     11.85 o 
  -5   3  16      108.32       92.18     14.24 o 
  -3   3  16       22.56        7.21      8.87 o 
  -1   3  16      158.42      147.95     17.13 o 
 -17   1  17       55.38       54.64     12.15 o 
 -15   1  17      104.32      101.58     14.15 o 
 -13   1  17       77.61       86.49     12.85 o 
 -11   1  17        0.07        7.11      6.16 o 
  -9   1  17      177.39      131.45     12.39 o 
  -7   1  17      110.86      127.96     17.37 o 
  -5   1  17       83.60       88.24     10.67 o 
  -3   1  17       21.19       18.48      8.87 o 
  -1   1  17      127.17      132.67     15.90 o 
   1   1  17      133.96      120.31     23.63 o 
 -14   2  17       38.62       36.40      8.98 o 
 -12   2  17       18.48       22.65      8.21 o 
 -10   2  17      181.79      173.12     17.05 o 
  -8   2  17       81.48       82.23     10.79 o 
  -6   2  17      100.53      100.12     14.59 o 
  -4   2  17       12.34        8.20      9.30 o 
  -2   2  17       20.24       23.62     10.40 o 
   0   2  17      282.59      282.87     22.32 o 
 -14   0  18        2.52       14.50     12.35 o 
 -12   0  18      394.11      467.83     34.38 o 
 -10   0  18      183.77      198.20     26.86 o 
  -8   0  18       10.09       27.93     13.97 o 
  -6   0  18      225.71      235.38     20.68 o 
  -4   0  18      121.50      126.65     35.18 o 
  -2   0  18      601.17      720.81     44.58 o 
 -13   1  18      115.88      102.47     17.46 o 
 -11   1  18      438.24      504.37     25.82 o 
  -9   1  18        8.94       14.17      7.79 o 
  -7   1  18        0.78       -0.77      6.61 o 
  -5   1  18       39.69       26.53     10.19 o 
  -3   1  18      183.04      231.79     20.49 o 
                                                 
